# Supplementary material for: Electrochemically‐Switched 2nd Order Non‐Linear Optical Response in an Arylimido‐Polyoxometalate with High Contrast and Cyclability
Source: Angew Chem Int Ed Engl. 2022 Dec 27;62(5):e202215537. doi: 10.1002/anie.202215537 (PMC10107823; doi:10.1002/anie.202215537)
Supplement: Supplementary file 2 — Supporting Information [file ANIE-62-0-s001.cif]

data_exp_1113_brh_1_claire_abs
_audit_creation_date               2022-10-05
_audit_creation_method
;
Olex2 1.5
(compiled 2021.12.09 svn.r5202d8cf for OlexSys, GUI svn.r6439)
;
_shelx_SHELXL_version_number       '2018/3'
loop_
  _audit_author_name
  _audit_author_email
  _audit_author_address
 'Jones, C.F.' claire.jones@uea.ac.uk
;
University of East Anglia
School of Chemistrty
Norwich Research Park
Norwich
NR4 7TJ
UK
;

_audit_contact_author_address      ?
_audit_contact_author_email        ?
_audit_contact_author_name         ''
_audit_contact_author_phone        ?
_publ_contact_author_id_orcid      ?
_publ_section_references
;
Dolomanov, O.V., Bourhis, L.J., Gildea, R.J, Howard, J.A.K. & Puschmann, H.
 (2009), J. Appl. Cryst. 42, 339-341.

Sheldrick, G.M. (2015). Acta Cryst. A71, 3-8.

Sheldrick, G.M. (2015). Acta Cryst. C71, 3-8.
;
_chemical_name_common              ?
_chemical_name_systematic          ?
_chemical_formula_moiety           'C14 H22 Mo6 N2 O18, 2(C16 H36 N), C3 H6 O'
_chemical_formula_sum              'C49 H100 Mo6 N4 O19'
_chemical_formula_weight           1624.96
_chemical_melting_point            ?
_chemical_oxdiff_formula           'Mo6 O18 N4 C46 '
_chemical_oxdiff_usercomment      
 'Very thin orange plates, losing solvent easily'
loop_
  _atom_type_symbol
  _atom_type_description
  _atom_type_scat_dispersion_real
  _atom_type_scat_dispersion_imag
  _atom_type_scat_source
 'C' 'C' 0.0033 0.0016 'International Tables Vol C Tables 4.2.6.8 and 6.1.1.4'
 'H' 'H' 0.0000 0.0000 'International Tables Vol C Tables 4.2.6.8 and 6.1.1.4'
 'Mo' 'Mo' -1.6832 0.6857
 'International Tables Vol C Tables 4.2.6.8 and 6.1.1.4'
 'N' 'N' 0.0061 0.0033 'International Tables Vol C Tables 4.2.6.8 and 6.1.1.4'
 'O' 'O' 0.0106 0.0060 'International Tables Vol C Tables 4.2.6.8 and 6.1.1.4'

_shelx_space_group_comment
;
The symmetry employed for this shelxl refinement is uniquely defined
by the following loop, which should always be used as a source of
symmetry information in preference to the above space-group names.
They are only intended as comments.
;
_space_group_crystal_system        'triclinic'
_space_group_IT_number             2
_space_group_name_H-M_alt          'P -1'
_space_group_name_Hall             '-P 1'
loop_
  _space_group_symop_operation_xyz
 'x, y, z'
 '-x, -y, -z'

_cell_length_a                     12.26890(10)
_cell_length_b                     24.3437(2)
_cell_length_c                     25.2376(2)
_cell_angle_alpha                  115.5150(10)
_cell_angle_beta                   102.3320(10)
_cell_angle_gamma                  94.3480(10)
_cell_volume                       6524.13(11)
_cell_formula_units_Z              4
_cell_measurement_reflns_used      45330
_cell_measurement_temperature      100.01(10)
_cell_measurement_theta_max        30.9210
_cell_measurement_theta_min        2.1340
_shelx_estimated_absorpt_T_max     0.951
_shelx_estimated_absorpt_T_min     0.806
_exptl_absorpt_coefficient_mu      1.185
_exptl_absorpt_correction_T_max    1.000
_exptl_absorpt_correction_T_min    0.599
_exptl_absorpt_correction_type     gaussian
_exptl_absorpt_process_details
;
CrysAlisPro 1.171.40.67a (Rigaku Oxford Diffraction, 2019)
Numerical absorption correction based on gaussian integration over
			a multifaceted crystal model
Empirical absorption correction using spherical harmonics,
 implemented in SCALE3 ABSPACK scaling algorithm.
;
_exptl_absorpt_special_details     ?
_exptl_crystal_colour              'clear orangish orange'
_exptl_crystal_colour_lustre       clear
_exptl_crystal_colour_modifier     orangish
_exptl_crystal_colour_primary      orange
_exptl_crystal_density_diffrn      1.654
_exptl_crystal_density_meas        ?
_exptl_crystal_density_method      ?
_exptl_crystal_description         plate
_exptl_crystal_F_000               3304
loop_
  _exptl_crystal_face_index_h
  _exptl_crystal_face_index_k
  _exptl_crystal_face_index_l
  _exptl_crystal_face_perp_dist
 -17 2 5 0.0965
 0 34 -18 0.0624
 17 -2 -5 0.0882
 1 -34 18 0.0816
 -17 3 1 0.0916
 -1 -33 23 0.0874
 17 -4 0 0.0986
 1 33 -23 0.0491
 2 -11 -25 0.0150
 -1 11 25 0.0226

_exptl_crystal_preparation         ?
_exptl_crystal_recrystallization_method 
 'Vapour diffusion of deithyl ether into a solution of the product in acetone'
_exptl_crystal_size_max            0.19
_exptl_crystal_size_mid            0.137
_exptl_crystal_size_min            0.043
loop_
  _exptl_oxdiff_crystal_face_indexfrac_h
  _exptl_oxdiff_crystal_face_indexfrac_k
  _exptl_oxdiff_crystal_face_indexfrac_l
  _exptl_oxdiff_crystal_face_x
  _exptl_oxdiff_crystal_face_y
  _exptl_oxdiff_crystal_face_z
 -17.1901 1.7040 4.6239 -0.3419 0.2643 0.9018
 0.1273 34.1264 -18.0189 -0.7066 0.5417 -0.4553
 17.1892 -1.6207 -4.6675 0.3402 -0.2629 -0.9029
 0.5739 -34.2035 17.8343 0.7207 -0.5526 0.4186
 -16.9024 2.9260 0.6955 -0.4335 0.2053 0.8774
 -1.1321 -32.9743 23.3620 0.7905 -0.3783 0.4816
 16.8313 -4.4896 0.4152 0.4707 -0.2231 -0.8536
 1.1866 32.9644 -23.3640 -0.7891 0.3776 -0.4844
 1.6886 -10.5145 -25.2699 -0.4281 -0.8964 0.1151
 -1.0480 10.9973 24.6440 0.4258 0.8913 -0.1555

_exptl_transmission_factor_max     ?
_exptl_transmission_factor_min     ?
_diffrn_reflns_av_R_equivalents    0.0358
_diffrn_reflns_av_unetI/netI       0.0377
_diffrn_reflns_Laue_measured_fraction_full  0.999
_diffrn_reflns_Laue_measured_fraction_max  0.804
_diffrn_reflns_limit_h_max         17
_diffrn_reflns_limit_h_min         -16
_diffrn_reflns_limit_k_max         32
_diffrn_reflns_limit_k_min         -33
_diffrn_reflns_limit_l_max         34
_diffrn_reflns_limit_l_min         -35
_diffrn_reflns_number              109378
_diffrn_reflns_point_group_measured_fraction_full  0.999
_diffrn_reflns_point_group_measured_fraction_max  0.804
_diffrn_reflns_theta_full          25.242
_diffrn_reflns_theta_max           30.895
_diffrn_reflns_theta_min           1.807
_diffrn_ambient_environment        N~2~
_diffrn_ambient_temperature        100.01(10)
_diffrn_detector                   'Hybrid Pixel Array Detector'
_diffrn_detector_area_resol_mean   10.0000
_diffrn_detector_type              HyPix
_diffrn_measured_fraction_theta_full  0.999
_diffrn_measured_fraction_theta_max  0.804
_diffrn_measurement_details
;
List of Runs (angles in degrees, time in seconds):

  # Type    Start    End  Width  t~exp~   \w     \q     \k     \f   Frames
--------------------------------------------------------------------------
  1  \w    -18.00   7.00   0.50   50.07    --    4.99  77.00-180.00   50
  2  \w      2.00  28.00   0.50   50.07    --    4.99 -77.00 -30.00   52
  3  \w    -45.00  19.00   0.50   50.07    --    4.99 -57.00  30.00  128
  4  \w     -8.00  47.00   0.50   50.07    --    4.99  57.00-120.00  110
  5  \w     -3.00  47.00   0.50   50.07    --    4.99  57.00 150.00  100
  6  \w     -8.00  47.00   0.50   50.07    --    4.99  57.00  90.00  110
  7  \w    -46.00  15.00   0.50   50.07    --    4.99 -57.00 -60.00  122
  8  \w     -2.00  27.00   0.50   50.07    --   -5.22 -99.00-180.00   58
  9  \w    -10.00  18.00   0.50   50.07    --   -5.22 -77.00-150.00   56
 10  \w    -16.00  11.00   0.50   50.07    --   -5.22 -77.00 120.00   54
 11  \w    -18.00   7.00   0.50   50.07    --   -5.22  77.00  60.00   50
 12  \w    -81.00 -34.00   0.50   50.07    --   -5.22 -19.00 -90.00   94
;
_diffrn_measurement_device         'four-circle diffractometer'
_diffrn_measurement_device_type    'XtaLAB Synergy, Dualflex, HyPix'
_diffrn_measurement_method         '\w scans'
_diffrn_orient_matrix_type        
 'CrysAlisPro convention (1999,Acta A55,543-557)'
_diffrn_orient_matrix_UB_11        0.0250130000
_diffrn_orient_matrix_UB_12        -0.0089943000
_diffrn_orient_matrix_UB_13        0.0223560000
_diffrn_orient_matrix_UB_21        -0.0063052000
_diffrn_orient_matrix_UB_22        0.0282064000
_diffrn_orient_matrix_UB_23        0.0233138000
_diffrn_orient_matrix_UB_31        -0.0544822000
_diffrn_orient_matrix_UB_32        -0.0143197000
_diffrn_orient_matrix_UB_33        -0.0022371000
_diffrn_radiation_monochromator    mirror
_diffrn_radiation_probe            x-ray
_diffrn_radiation_type             'Mo K\a'
_diffrn_radiation_wavelength       0.71073
_diffrn_source                     'micro-focus sealed X-ray tube'
_diffrn_source_type                'PhotonJet (Mo) X-ray Source'
_diffrn_special_details            ?
_reflns_Friedel_coverage           0.000
_reflns_Friedel_fraction_full      .
_reflns_Friedel_fraction_max       .
_reflns_number_gt                  26595
_reflns_number_total               33135
_reflns_special_details
;
 Reflections were merged by SHELXL according to the crystal
 class for the calculation of statistics and refinement.
 
 _reflns_Friedel_fraction is defined as the number of unique
 Friedel pairs measured divided by the number that would be
 possible theoretically, ignoring centric projections and
 systematic absences.
;
_reflns_threshold_expression       'I > 2\s(I)'
_computing_cell_refinement         'CrysAlisPro 1.171.40.67a (Rigaku OD, 2019)'
_computing_data_collection         'CrysAlisPro 1.171.40.67a (Rigaku OD, 2019)'
_computing_data_reduction          'CrysAlisPro 1.171.40.67a (Rigaku OD, 2019)'
_computing_molecular_graphics      'Olex2 1.5 (Dolomanov et al., 2009)'
_computing_publication_material    'Olex2 1.5 (Dolomanov et al., 2009)'
_computing_structure_refinement    'SHELXL 2018/3 (Sheldrick, 2015)'
_computing_structure_solution      'SHELXT 2018/2 (Sheldrick, 2018)'
_refine_diff_density_max           1.105
_refine_diff_density_min           -0.648
_refine_diff_density_rms           0.097
_refine_ls_extinction_coef         .
_refine_ls_extinction_method       none
_refine_ls_goodness_of_fit_ref     1.012
_refine_ls_hydrogen_treatment      constr
_refine_ls_matrix_type             full
_refine_ls_number_parameters       1483
_refine_ls_number_reflns           33135
_refine_ls_number_restraints       48
_refine_ls_R_factor_all            0.0486
_refine_ls_R_factor_gt             0.0335
_refine_ls_restrained_S_all        1.011
_refine_ls_shift/su_max            0.003
_refine_ls_shift/su_mean           0.000
_refine_ls_structure_factor_coef   Fsqd
_refine_ls_weighting_details      
 'w=1/[\s^2^(Fo^2^)+(0.0320P)^2^+7.2299P] where P=(Fo^2^+2Fc^2^)/3'
_refine_ls_weighting_scheme        calc
_refine_ls_wR_factor_gt            0.0726
_refine_ls_wR_factor_ref           0.0771
_refine_special_details            ?
_olex2_refinement_description
;
1. Fixed Uiso
 At 1.2 times of:
  All C(H) groups, All C(H,H) groups, All C(H,H,H,H) groups
 At 1.5 times of:
  All C(H,H,H) groups
2. Restrained distances
 C1-C0 \\sim C049-C03S
 with sigma of 0.02
 C1-C03K \\sim C03S-C03K
 with sigma of 0.02
3. Rigid bond restraints
 C03Y, C02V, C023, C01J
 with sigma for 1-2 distances of 0.01 and sigma for 1-3 distances of 0.01
 C049, C03S, C03K, C02L
 with sigma for 1-2 distances of 0.01 and sigma for 1-3 distances of 0.01
4. Uiso/Uaniso restraints and constraints
C1 \\sim C03S \\sim C0 \\sim C049: within 2A with sigma of 0.04 and sigma for
terminal atoms of 0.08 within 2A
5. Others
 Sof(HBC)=Sof(HBD)=Sof(CO46)=Sof(HO4A)=Sof(HO4B)=Sof(CO3W)=Sof(HO3A)=Sof(HO3B)=
 Sof(CO4B)=Sof(HO4C)=Sof(HO4D)=Sof(HO4E)=1-FVAR(1)
 Sof(HAA)=Sof(HAB)=Sof(C03W)=Sof(H03I)=Sof(H03J)=Sof(C046)=Sof(H04A)=Sof(H04B)=
 Sof(H04C)=Sof(C04B)=Sof(H04D)=Sof(H04E)=FVAR(1)
 Fixed Sof: H8(0.80117) H39(0.80117) H40(0.19883) H41(0.19883) C03S(0.80117)
 H11(0.80117) H52(0.80117) C049(0.80117) H04I(0.80117) H04J(0.80117)
 H04K(0.80117) C1(0.19883) H1A(0.19883) H1B(0.19883) C0(0.19883) H0A(0.19883)
 H0B(0.19883) H0C(0.19883)
6.a Ternary CH refined with riding coordinates:
 C024(H024), C02Q(H02Q), C02T(H02T), C030(H030)
6.b Secondary CH2 refined with riding coordinates:
 C01J(H01A,H01B), C01M(H01M,H01N), C01N(H01O,H01P), C01P(H01C,H01D), C01Q(H01Q,
 H01R), C01R(H01S,H01T), C01S(H01E,H01F), C01T(H01U,H01V), C01U(H01W,H01X),
 C01V(H01Y,H), C01W(H01G,H01H), C01X(H01I,H01J), C01Y(H01K,H01L), C021(H21,HA),
 C023(H02A,H02B), C025(H02Z,HB), C028(H22,HC), C029(H02,HD), C02C(H23,HE),
 C02D(H24,HF), C(HAA,HAB), C(HBC,HBD), C02G(H02L,H02N), C02I(H15,HI), C02K(H02O,
 H02P), C02L(H02R,H02S), C02N(H02U,H02V), C02O(H16,HJ), C02S(H02W,H02X),
 C02U(H25,HK), C02V(H02C,H02D), C02X(H27,HN), C031(H28,HO), C032(H29,HP),
 C033(H5,HQ), C035(H6,HT), C039(H03D,H03E), C03B(H30,HY), C03D(H18,HZ), C03F(H7,
 H36), C03G(H31,H37), C03H(H32,H38), C03K(H8,H39), C03K(H40,H41), C03S(H11,H52),
  C03V(H12,H55), C03W(H03I,H03J), C03Z(H13,H58), C041(H04L,H04M), C04B(H04D,
 H04E), CO46(HO4A,HO4B), CO3W(HO3A,HO3B), C1(H1A,H1B)
6.c Me refined with riding coordinates:
 C02P(H02E,H02F,H02G), C03P(H4,H48,H49)
6.d Aromatic/amide H refined with riding coordinates:
 C027(H027), C02J(H02J), C02M(H02M), C02Y(H02Y)
6.e Idealised Me refined as rotating group:
 C02H(H14,HG,HH), C02W(H26,HL,HM), C02Z(H02H,H02I,H02K), C034(H03,HR,HS),
 C036(H1,HU,HV), C037(H03N,H03O,H03P), C038(H03A,H03B,H03C), C03A(H17,HW,HX),
 C03C(H03Q,H03R,H03S), C03E(H2,H34,H35), C03J(H03F,H03G,H03H), C03L(H3,H42,H43),
  C03M(H9,H44,H45), C03N(H19,H46,H47), C03O(H03T,H03U,H03V), C03Q(H10,H50,H51),
 C03R(H03W,H03X,H03Y), C03T(H03Z,H53,H54), C03X(H20,H56,H57), C03Y(H03K,H03L,
 H03M), C040(H04W,H04X,H04Y), C043(H04N,H04O,H04P), C044(H04Z,H59,H60),
 C045(H04Q,H04R,H04S), C046(H04A,H04B,H04C), C047(H04F,H04G,H04H), C048(H04T,
 H04U,H04V), C049(H04I,H04J,H04K), C04A(H04,H61,H62), C04C(H33,H63,H64),
 CO4B(HO4C,HO4D,HO4E), C0(H0A,H0B,H0C)
;
_atom_sites_solution_hydrogens     geom
_atom_sites_solution_primary       dual
_atom_sites_solution_secondary     ?
loop_
  _atom_site_label
  _atom_site_type_symbol
  _atom_site_fract_x
  _atom_site_fract_y
  _atom_site_fract_z
  _atom_site_U_iso_or_equiv
  _atom_site_adp_type
  _atom_site_occupancy
  _atom_site_site_symmetry_order
  _atom_site_calc_flag
  _atom_site_refinement_flags_posn
  _atom_site_refinement_flags_adp
  _atom_site_refinement_flags_occupancy
  _atom_site_disorder_assembly
  _atom_site_disorder_group
 Mo01 Mo 1.02274(2) 0.25410(2) 0.78418(2) 0.01795(5) Uani 1 1 d . . . . .
 Mo02 Mo 0.72542(2) 0.25132(2) 0.21777(2) 0.01846(5) Uani 1 1 d . . . . .
 Mo03 Mo 0.79171(2) 0.35473(2) 0.35925(2) 0.01982(5) Uani 1 1 d . . . . .
 Mo04 Mo 0.93162(2) 0.13855(2) 0.64805(2) 0.02038(5) Uani 1 1 d . . . . .
 Mo05 Mo 1.09687(2) 0.21256(2) 0.60284(2) 0.02106(5) Uani 1 1 d . . . . .
 Mo06 Mo 1.18704(2) 0.32770(2) 0.74200(2) 0.02257(5) Uani 1 1 d . . . . .
 Mo07 Mo 0.70720(2) 0.20711(2) 0.31936(2) 0.02087(5) Uani 1 1 d . . . . .
 Mo08 Mo 0.98842(2) 0.31875(2) 0.28566(2) 0.02240(5) Uani 1 1 d . . . . .
 Mo09 Mo 0.90501(2) 0.17061(2) 0.24552(2) 0.02297(5) Uani 1 1 d . . . . .
 Mo0A Mo 0.91121(2) 0.28122(2) 0.67210(2) 0.02028(5) Uani 1 1 d . . . . .
 Mo0B Mo 0.97517(2) 0.27367(2) 0.39067(2) 0.01994(5) Uani 1 1 d . . . . .
 Mo0C Mo 1.20558(2) 0.18438(2) 0.71810(2) 0.02274(5) Uani 1 1 d . . . . .
 O00D O 0.92381(15) 0.17291(8) 0.72943(8) 0.0204(4) Uani 1 1 d . . . . .
 O00E O 1.07629(16) 0.11678(8) 0.67527(9) 0.0225(4) Uani 1 1 d . . . . .
 O00F O 0.90889(15) 0.34483(9) 0.41947(8) 0.0214(4) Uani 1 1 d . . . . .
 O00G O 0.84582(14) 0.26276(8) 0.30132(8) 0.0163(3) Uani 1 1 d . . . . .
 O00H O 0.78998(16) 0.17892(9) 0.18520(8) 0.0238(4) Uani 1 1 d . . . . .
 O00I O 0.70254(15) 0.33076(8) 0.28046(8) 0.0211(4) Uani 1 1 d . . . . .
 O00J O 0.69175(15) 0.29316(9) 0.36419(8) 0.0215(4) Uani 1 1 d . . . . .
 O00K O 0.92139(15) 0.38278(8) 0.33748(8) 0.0218(4) Uani 1 1 d . . . . .
 O00L O 1.05808(14) 0.23344(8) 0.69646(8) 0.0167(3) Uani 1 1 d . . . . .
 O00M O 0.86264(15) 0.30117(9) 0.21984(8) 0.0223(4) Uani 1 1 d . . . . .
 O00N O 1.20891(16) 0.17873(9) 0.64084(9) 0.0245(4) Uani 1 1 d . . . . .
 O00O O 0.90539(15) 0.28944(9) 0.74866(8) 0.0216(4) Uani 1 1 d . . . . .
 O00P O 0.83690(15) 0.19519(8) 0.63668(8) 0.0198(4) Uani 1 1 d . . . . .
 O00Q O 0.99058(16) 0.14021(9) 0.58346(8) 0.0225(4) Uani 1 1 d . . . . .
 O00R O 1.19279(17) 0.29158(9) 0.65896(9) 0.0272(4) Uani 1 1 d . . . . .
 O00S O 1.13033(16) 0.32800(9) 0.80724(9) 0.0239(4) Uani 1 1 d . . . . .
 O00T O 0.99273(16) 0.19594(9) 0.32605(9) 0.0259(4) Uani 1 1 d . . . . .
 O00U O 1.00523(16) 0.23256(9) 0.24168(9) 0.0235(4) Uani 1 1 d . . . . .
 O00V O 1.06322(15) 0.31267(9) 0.35776(8) 0.0223(4) Uani 1 1 d . . . . .
 O00W O 1.14851(16) 0.20999(9) 0.78728(9) 0.0236(4) Uani 1 1 d . . . . .
 O00X O 0.83814(16) 0.22582(9) 0.38593(9) 0.0264(4) Uani 1 1 d . . . . .
 O00Y O 1.28024(15) 0.27119(9) 0.75282(9) 0.0237(4) Uani 1 1 d . . . . .
 O00Z O 0.97273(17) 0.25454(9) 0.60221(9) 0.0259(4) Uani 1 1 d . . . . .
 O010 O 0.62906(15) 0.21006(9) 0.24756(9) 0.0231(4) Uani 1 1 d . . . . .
 O011 O 0.77726(16) 0.14375(9) 0.26910(9) 0.0263(4) Uani 1 1 d . . . . .
 O012 O 1.04259(16) 0.34754(8) 0.71286(9) 0.0239(4) Uani 1 1 d . . . . .
 O013 O 0.80438(16) 0.31578(9) 0.65406(9) 0.0262(4) Uani 1 1 d . . . . .
 O014 O 0.84043(16) 0.06968(9) 0.61303(9) 0.0251(4) Uani 1 1 d . . . . .
 O015 O 1.06800(17) 0.28097(10) 0.45416(9) 0.0304(5) Uani 1 1 d . . . . .
 O016 O 0.60641(16) 0.16739(9) 0.33276(10) 0.0277(4) Uani 1 1 d . . . . .
 O017 O 1.12577(18) 0.19595(10) 0.53584(9) 0.0311(5) Uani 1 1 d . . . . .
 O018 O 0.75511(17) 0.42158(9) 0.40315(9) 0.0256(4) Uani 1 1 d . . . . .
 O019 O 1.31492(16) 0.15034(10) 0.73441(10) 0.0292(4) Uani 1 1 d . . . . .
 O01A O 1.27945(18) 0.39575(9) 0.77460(10) 0.0325(5) Uani 1 1 d . . . . .
 O01B O 0.94709(18) 0.10399(10) 0.20496(10) 0.0338(5) Uani 1 1 d . . . . .
 O01C O 1.09351(17) 0.35803(10) 0.27427(10) 0.0288(4) Uani 1 1 d . . . . .
 N01D N 0.99256(19) 0.26622(10) 0.85235(10) 0.0208(5) Uani 1 1 d . . . . .
 N01E N 0.8388(2) 0.05136(11) 0.38884(11) 0.0265(5) Uani 1 1 d . . . . .
 N01F N 0.9093(2) 0.44612(10) 0.60127(11) 0.0229(5) Uani 1 1 d . . . . .
 N01G N 0.63038(19) 0.24618(11) 0.15311(10) 0.0223(5) Uani 1 1 d . . . . .
 N01H N 0.31425(19) 0.21242(12) 0.24127(11) 0.0275(5) Uani 1 1 d . . . . .
 N01I N 0.6005(2) 0.27440(13) 0.76059(12) 0.0322(6) Uani 1 1 d . . . . .
 C01J C 0.7498(2) 0.09102(13) 0.40591(13) 0.0255(6) Uani 1 1 d . U . . .
 H01A H 0.732027 0.109044 0.377335 0.031 Uiso 1 1 calc R U . . .
 H01B H 0.679422 0.063680 0.399832 0.031 Uiso 1 1 calc R U . . .
 N01K N 0.9161(3) 0.27670(13) 1.06477(12) 0.0381(7) Uani 1 1 d . . . . .
 N01L N 0.3508(2) 0.24396(13) -0.05158(12) 0.0383(7) Uani 1 1 d . . . . .
 C01M C 0.9028(2) 0.48075(13) 0.56281(13) 0.0248(6) Uani 1 1 d . . . . .
 H01M H 0.975437 0.510199 0.577405 0.030 Uiso 1 1 calc R U . . .
 H01N H 0.894886 0.450374 0.519989 0.030 Uiso 1 1 calc R U . . .
 C01N C 0.9340(3) 0.49341(13) 0.66834(12) 0.0254(6) Uani 1 1 d . . . . .
 H01O H 0.997289 0.526856 0.677851 0.030 Uiso 1 1 calc R U . . .
 H01P H 0.866156 0.512286 0.674588 0.030 Uiso 1 1 calc R U . . .
 O01O O 1.0505(3) 0.06793(15) 0.06852(14) 0.0696(9) Uani 1 1 d . . . . .
 C01P C 0.8124(3) -0.04259(14) 0.47880(13) 0.0312(7) Uani 1 1 d . . . . .
 H01C H 0.856182 -0.073895 0.458194 0.037 Uiso 1 1 calc R U . . .
 H01D H 0.863712 -0.011343 0.518487 0.037 Uiso 1 1 calc R U . . .
 C01Q C 0.8067(2) 0.51622(13) 0.56385(13) 0.0258(6) Uani 1 1 d . . . . .
 H01Q H 0.810325 0.544781 0.606653 0.031 Uiso 1 1 calc R U . . .
 H01R H 0.733105 0.486800 0.545529 0.031 Uiso 1 1 calc R U . . .
 C01R C 0.7970(2) 0.40299(12) 0.58361(13) 0.0226(6) Uani 1 1 d . . . . .
 H01S H 0.803684 0.382887 0.610616 0.027 Uiso 1 1 calc R U . . .
 H01T H 0.737366 0.428337 0.591496 0.027 Uiso 1 1 calc R U . . .
 C01S C 0.8703(3) 0.02228(14) 0.43136(13) 0.0273(6) Uani 1 1 d . . . . .
 H01E H 0.919967 -0.007521 0.415407 0.033 Uiso 1 1 calc R U . . .
 H01F H 0.915101 0.055328 0.471914 0.033 Uiso 1 1 calc R U . . .
 C01T C 1.0026(2) 0.40866(13) 0.59081(15) 0.0289(6) Uani 1 1 d . . . . .
 H01U H 0.989095 0.382502 0.546373 0.035 Uiso 1 1 calc R U . . .
 H01V H 0.998413 0.380661 0.609718 0.035 Uiso 1 1 calc R U . . .
 C01U C 0.7580(3) 0.35276(14) 0.51791(14) 0.0333(7) Uani 1 1 d . . . . .
 H01W H 0.806118 0.320900 0.511973 0.040 Uiso 1 1 calc R U . . .
 H01X H 0.766532 0.371000 0.490396 0.040 Uiso 1 1 calc R U . . .
 C01V C 0.8135(3) 0.55329(13) 0.52859(13) 0.0296(7) Uani 1 1 d . . . . .
 H01Y H 0.887866 0.581930 0.546325 0.036 Uiso 1 1 calc R U . . .
 H H 0.808196 0.524558 0.485593 0.036 Uiso 1 1 calc R U . . .
 C01W C 0.7602(3) 0.01987(14) 0.27505(13) 0.0299(6) Uani 1 1 d . . . . .
 H01G H 0.825960 0.048928 0.278977 0.036 Uiso 1 1 calc R U . . .
 H01H H 0.695728 0.041963 0.280257 0.036 Uiso 1 1 calc R U . . .
 C01X C 0.7902(3) -0.00058(14) 0.32425(13) 0.0318(7) Uani 1 1 d . . . . .
 H01I H 0.846081 -0.028140 0.314626 0.038 Uiso 1 1 calc R U . . .
 H01J H 0.720873 -0.025360 0.322894 0.038 Uiso 1 1 calc R U . . .
 C01Y C 0.7710(3) -0.01111(15) 0.43965(14) 0.0305(6) Uani 1 1 d . . . . .
 H01K H 0.722560 -0.042581 0.399221 0.037 Uiso 1 1 calc R U . . .
 H01L H 0.724486 0.018964 0.459324 0.037 Uiso 1 1 calc R U . . .
 C01Z C 0.5349(2) 0.19166(13) 0.04570(13) 0.0247(6) Uani 1 1 d . . . . .
 C020 C 0.9710(2) 0.26953(13) 0.90452(12) 0.0220(5) Uani 1 1 d . . . . .
 C021 C 0.4064(2) 0.27016(14) 0.26799(15) 0.0293(6) Uani 1 1 d . . . . .
 H21 H 0.465378 0.269596 0.301259 0.035 Uiso 1 1 calc R U . . .
 HA H 0.442805 0.267953 0.235859 0.035 Uiso 1 1 calc R U . . .
 C022 C 0.9126(2) 0.21601(13) 0.90310(13) 0.0255(6) Uani 1 1 d . . . . .
 C023 C 0.7823(3) 0.14344(14) 0.47069(14) 0.0323(7) Uani 1 1 d . U . . .
 H02A H 0.837133 0.177637 0.474179 0.039 Uiso 1 1 calc R U . . .
 H02B H 0.819120 0.128413 0.499487 0.039 Uiso 1 1 calc R U . . .
 C024 C 0.5815(3) 0.13431(14) 0.04266(13) 0.0273(6) Uani 1 1 d . . . . .
 H024 H 0.660328 0.148858 0.070604 0.033 Uiso 1 1 calc R U . . .
 C025 C 0.6338(3) 0.32256(14) 0.50180(15) 0.0310(7) Uani 1 1 d . . . . .
 H02Z H 0.615977 0.284034 0.462712 0.037 Uiso 1 1 calc R U . . .
 HB H 0.623743 0.310833 0.533700 0.037 Uiso 1 1 calc R U . . .
 C026 C 0.5605(2) 0.24553(13) 0.10265(12) 0.0235(6) Uani 1 1 d . . . . .
 C027 C 0.9901(3) 0.32691(14) 1.01172(13) 0.0293(6) Uani 1 1 d . . . . .
 H027 H 1.016929 0.364304 1.048829 0.035 Uiso 1 1 calc R U . . .
 C028 C 0.2203(2) 0.21211(16) 0.19087(14) 0.0315(7) Uani 1 1 d . . . . .
 H22 H 0.157805 0.176959 0.177936 0.038 Uiso 1 1 calc R U . . .
 HC H 0.190061 0.250715 0.208114 0.038 Uiso 1 1 calc R U . . .
 C029 C 1.1218(3) 0.44811(15) 0.61667(17) 0.0363(7) Uani 1 1 d . . . . .
 H02 H 1.128827 0.473458 0.595239 0.044 Uiso 1 1 calc R U . . .
 HD H 1.133775 0.476715 0.660460 0.044 Uiso 1 1 calc R U . . .
 C02A C 0.5150(2) 0.29869(14) 0.10766(13) 0.0262(6) Uani 1 1 d . . . . .
 C02B C 0.9328(3) 0.27455(14) 1.01233(14) 0.0295(6) Uani 1 1 d . . . . .
 C02C C 0.3701(2) 0.15668(14) 0.21711(14) 0.0279(6) Uani 1 1 d . . . . .
 H23 H 0.429231 0.158199 0.251520 0.034 Uiso 1 1 calc R U . . .
 HE H 0.408850 0.159877 0.187640 0.034 Uiso 1 1 calc R U . . .
 C02D C 0.2600(2) 0.21142(15) 0.28963(14) 0.0295(6) Uani 1 1 d . . . . .
 H24 H 0.226463 0.249065 0.305405 0.035 Uiso 1 1 calc R U . . .
 HF H 0.196789 0.175168 0.269759 0.035 Uiso 1 1 calc R U . . .
 C02E C 1.0084(2) 0.32554(13) 0.95936(13) 0.0253(6) Uani 1 1 d . . . . .
 C C 0.9446(3) 0.09263(17) 0.39481(16) 0.0378(8) Uani 1 1 d . . . . .
 HAA H 0.920007 0.112940 0.368898 0.045 Uiso 0.634(10) 1 calc R U P A 1
 HAB H 0.968301 0.125833 0.437528 0.045 Uiso 0.634(10) 1 calc R U P A 1
 HBC H 0.985815 0.119569 0.438215 0.045 Uiso 0.366(10) 1 calc R U P A 2
 HBD H 0.925164 0.118919 0.374571 0.045 Uiso 0.366(10) 1 calc R U P A 2
 C02G C 0.5305(3) 0.24248(16) 0.64619(15) 0.0345(7) Uani 1 1 d . . . . .
 H02L H 0.544693 0.199567 0.631466 0.041 Uiso 1 1 calc R U . . .
 H02N H 0.600641 0.269771 0.651904 0.041 Uiso 1 1 calc R U . . .
 C02H C 0.7193(3) 0.59019(16) 0.53043(16) 0.0387(8) Uani 1 1 d . . . . .
 H14 H 0.727971 0.614601 0.508731 0.058 Uiso 1 1 calc R U . . .
 HG H 0.723358 0.618082 0.572979 0.058 Uiso 1 1 calc R U . . .
 HH H 0.645577 0.561780 0.510794 0.058 Uiso 1 1 calc R U . . .
 C02I C 0.9648(3) 0.46686(14) 0.71284(13) 0.0304(6) Uani 1 1 d . . . . .
 H15 H 1.027824 0.444204 0.704421 0.036 Uiso 1 1 calc R U . . .
 HI H 0.898586 0.437157 0.707394 0.036 Uiso 1 1 calc R U . . .
 C02J C 0.8935(3) 0.21978(14) 0.95651(14) 0.0291(6) Uani 1 1 d . . . . .
 H02J H 0.852746 0.184451 0.955575 0.035 Uiso 1 1 calc R U . . .
 C02K C 0.5533(3) 0.28107(17) 0.81311(15) 0.0358(7) Uani 1 1 d . . . . .
 H02O H 0.502822 0.241502 0.801033 0.043 Uiso 1 1 calc R U . . .
 H02P H 0.505986 0.313397 0.820345 0.043 Uiso 1 1 calc R U . . .
 C02L C 0.6825(3) 0.33318(15) 0.77765(16) 0.0360(7) Uani 1 1 d . U . . .
 H02R H 0.702850 0.329544 0.740520 0.043 Uiso 1 1 calc R U . . .
 H02S H 0.753029 0.335745 0.807046 0.043 Uiso 1 1 calc R U . . .
 C02M C 0.4662(3) 0.19218(14) -0.00485(13) 0.0303(7) Uani 1 1 d . . . . .
 H02M H 0.449497 0.156305 -0.043244 0.036 Uiso 1 1 calc R U . . .
 C02N C 0.6640(3) 0.22049(15) 0.74341(16) 0.0338(7) Uani 1 1 d . . . . .
 H02U H 0.695134 0.217556 0.709363 0.041 Uiso 1 1 calc R U . . .
 H02V H 0.729046 0.229460 0.778713 0.041 Uiso 1 1 calc R U . . .
 C02O C 1.0006(3) 0.51842(15) 0.77804(14) 0.0376(7) Uani 1 1 d . . . . .
 H16 H 0.934180 0.537085 0.788053 0.045 Uiso 1 1 calc R U . . .
 HJ H 1.058991 0.551163 0.781621 0.045 Uiso 1 1 calc R U . . .
 C02P C 0.8480(3) 0.22456(16) 1.06355(15) 0.0418(8) Uani 1 1 d . . . . .
 H02E H 0.845167 0.234184 1.105090 0.063 Uiso 1 1 calc R U . . .
 H02F H 0.770740 0.216543 1.037665 0.063 Uiso 1 1 calc R U . . .
 H02G H 0.881996 0.187742 1.047057 0.063 Uiso 1 1 calc R U . . .
 C02Q C 0.8782(3) 0.15576(13) 0.84461(13) 0.0285(6) Uani 1 1 d . . . . .
 H02Q H 0.855426 0.166163 0.810041 0.034 Uiso 1 1 calc R U . . .
 C02R C 0.4200(3) 0.24478(15) -0.00104(14) 0.0314(7) Uani 1 1 d . . . . .
 C02S C 0.5017(3) 0.26310(16) 0.70694(15) 0.0340(7) Uani 1 1 d . . . . .
 H02W H 0.471351 0.301800 0.716482 0.041 Uiso 1 1 calc R U . . .
 H02X H 0.440622 0.231045 0.702326 0.041 Uiso 1 1 calc R U . . .
 C02T C 0.5479(3) 0.35661(14) 0.16975(14) 0.0322(7) Uani 1 1 d . . . . .
 H02T H 0.555774 0.342263 0.201786 0.039 Uiso 1 1 calc R U . . .
 C02U C 0.2899(3) 0.09384(15) 0.18586(17) 0.0377(8) Uani 1 1 d . . . . .
 H25 H 0.253207 0.089169 0.215387 0.045 Uiso 1 1 calc R U . . .
 HK H 0.229580 0.091888 0.151715 0.045 Uiso 1 1 calc R U . . .
 C02V C 0.6750(3) 0.16744(17) 0.48717(16) 0.0483(10) Uani 1 1 d . U . . .
 H02C H 0.698768 0.208184 0.524049 0.058 Uiso 1 1 calc R U . . .
 H02D H 0.630370 0.173853 0.453366 0.058 Uiso 1 1 calc R U . . .
 C02W C 0.3390(3) 0.20500(19) 0.44279(16) 0.0428(8) Uani 1 1 d . . . . .
 H26 H 0.294010 0.210966 0.471920 0.064 Uiso 1 1 calc R U . . .
 HL H 0.411572 0.234431 0.463535 0.064 Uiso 1 1 calc R U . . .
 HM H 0.353432 0.162557 0.426417 0.064 Uiso 1 1 calc R U . . .
 C02X C 0.2739(3) 0.21596(17) 0.39068(15) 0.0375(7) Uani 1 1 d . . . . .
 H27 H 0.200352 0.186425 0.370413 0.045 Uiso 1 1 calc R U . . .
 HN H 0.257279 0.258387 0.407843 0.045 Uiso 1 1 calc R U . . .
 C02Y C 0.4460(3) 0.29745(14) 0.05637(14) 0.0301(6) Uani 1 1 d . . . . .
 H02Y H 0.415073 0.333033 0.059694 0.036 Uiso 1 1 calc R U . . .
 C02Z C 0.5889(3) 0.08990(16) -0.02056(15) 0.0402(8) Uani 1 1 d . . . . .
 H02H H 0.629725 0.057661 -0.017975 0.060 Uiso 1 1 calc R U . . .
 H02I H 0.629720 0.112786 -0.036522 0.060 Uiso 1 1 calc R U . . .
 H02K H 0.512134 0.070637 -0.047909 0.060 Uiso 1 1 calc R U . . .
 C030 C 1.0663(3) 0.38239(13) 0.95859(13) 0.0282(6) Uani 1 1 d . . . . .
 H030 H 1.117908 0.368465 0.931545 0.034 Uiso 1 1 calc R U . . .
 C031 C 0.2536(3) 0.20709(17) 0.13484(15) 0.0358(7) Uani 1 1 d . . . . .
 H28 H 0.317890 0.241048 0.146922 0.043 Uiso 1 1 calc R U . . .
 HO H 0.278527 0.167171 0.114991 0.043 Uiso 1 1 calc R U . . .
 C032 C 0.3372(3) 0.20853(17) 0.34329(15) 0.0352(7) Uani 1 1 d . . . . .
 H29 H 0.405134 0.241956 0.361466 0.042 Uiso 1 1 calc R U . . .
 HP H 0.362702 0.168248 0.329411 0.042 Uiso 1 1 calc R U . . .
 C033 C 0.5914(3) 0.15820(16) 0.72449(17) 0.0382(8) Uani 1 1 d . . . . .
 H5 H 0.585679 0.154621 0.761463 0.046 Uiso 1 1 calc R U . . .
 HQ H 0.513752 0.155886 0.701197 0.046 Uiso 1 1 calc R U . . .
 C034 C 0.5107(3) 0.10050(15) 0.06658(17) 0.0406(8) Uani 1 1 d . . . . .
 H03 H 0.512084 0.128688 0.108618 0.061 Uiso 1 1 calc R U . . .
 HR H 0.542587 0.064480 0.065646 0.061 Uiso 1 1 calc R U . . .
 HS H 0.432135 0.086660 0.040789 0.061 Uiso 1 1 calc R U . . .
 C035 C 0.4332(3) 0.24521(16) 0.59892(15) 0.0361(7) Uani 1 1 d . . . . .
 H6 H 0.445595 0.222600 0.558054 0.043 Uiso 1 1 calc R U . . .
 HT H 0.361363 0.223521 0.598650 0.043 Uiso 1 1 calc R U . . .
 C036 C 0.6640(3) 0.39290(16) 0.17979(16) 0.0416(8) Uani 1 1 d . . . . .
 H1 H 0.720556 0.366139 0.177098 0.062 Uiso 1 1 calc R U . . .
 HU H 0.686238 0.428967 0.220249 0.062 Uiso 1 1 calc R U . . .
 HV H 0.659762 0.406856 0.148443 0.062 Uiso 1 1 calc R U . . .
 C037 C 0.9805(3) 0.12388(14) 0.83668(15) 0.0375(7) Uani 1 1 d . . . . .
 H03N H 0.958267 0.085077 0.798473 0.056 Uiso 1 1 calc R U . . .
 H03O H 1.007197 0.114880 0.871048 0.056 Uiso 1 1 calc R U . . .
 H03P H 1.041722 0.151253 0.835457 0.056 Uiso 1 1 calc R U . . .
 C038 C 0.7142(3) -0.07378(16) 0.48975(16) 0.0417(8) Uani 1 1 d . . . . .
 H03A H 0.743268 -0.095263 0.513328 0.063 Uiso 1 1 calc R U . . .
 H03B H 0.662048 -0.103810 0.450482 0.063 Uiso 1 1 calc R U . . .
 H03C H 0.673746 -0.042459 0.512554 0.063 Uiso 1 1 calc R U . . .
 C039 C 0.7282(3) -0.03552(15) 0.21220(15) 0.0387(8) Uani 1 1 d . . . . .
 H03D H 0.658069 -0.062435 0.207021 0.046 Uiso 1 1 calc R U . . .
 H03E H 0.789623 -0.059949 0.208753 0.046 Uiso 1 1 calc R U . . .
 C03A C 1.0483(3) 0.49490(17) 0.82357(15) 0.0439(9) Uani 1 1 d . . . . .
 H17 H 1.059544 0.527769 0.865193 0.066 Uiso 1 1 calc R U . . .
 HW H 1.121308 0.482956 0.818301 0.066 Uiso 1 1 calc R U . . .
 HX H 0.994890 0.458831 0.816487 0.066 Uiso 1 1 calc R U . . .
 C03B C 0.4648(3) 0.38545(15) 0.32802(17) 0.0388(8) Uani 1 1 d . . . . .
 H30 H 0.512700 0.385080 0.300940 0.047 Uiso 1 1 calc R U . . .
 HY H 0.512003 0.380971 0.362482 0.047 Uiso 1 1 calc R U . . .
 C03C C 0.9780(3) 0.41063(15) 0.93060(16) 0.0397(8) Uani 1 1 d . . . . .
 H03Q H 1.016584 0.446461 0.929068 0.060 Uiso 1 1 calc R U . . .
 H03R H 0.924949 0.423945 0.955669 0.060 Uiso 1 1 calc R U . . .
 H03S H 0.936056 0.379555 0.889162 0.060 Uiso 1 1 calc R U . . .
 C03D C 1.2114(3) 0.40917(16) 0.60985(19) 0.0416(8) Uani 1 1 d . . . . .
 H18 H 1.201063 0.381144 0.566070 0.050 Uiso 1 1 calc R U . . .
 HZ H 1.204406 0.383378 0.630845 0.050 Uiso 1 1 calc R U . . .
 C03E C 0.2983(3) 0.29647(17) -0.04770(16) 0.0429(9) Uani 1 1 d . . . . .
 H2 H 0.259468 0.289545 -0.088868 0.064 Uiso 1 1 calc R U . . .
 H34 H 0.356852 0.334194 -0.027716 0.064 Uiso 1 1 calc R U . . .
 H35 H 0.243029 0.301149 -0.023883 0.064 Uiso 1 1 calc R U . . .
 C03F C 0.6408(3) 0.10463(16) 0.68558(16) 0.0384(8) Uani 1 1 d . . . . .
 H7 H 0.717098 0.105858 0.709524 0.046 Uiso 1 1 calc R U . . .
 H36 H 0.649744 0.109226 0.649540 0.046 Uiso 1 1 calc R U . . .
 C03G C 0.3664(3) 0.33109(16) 0.2929(2) 0.0461(9) Uani 1 1 d . . . . .
 H31 H 0.318965 0.331062 0.320033 0.055 Uiso 1 1 calc R U . . .
 H37 H 0.318630 0.335723 0.258623 0.055 Uiso 1 1 calc R U . . .
 C03H C 0.3532(3) 0.04119(16) 0.16162(18) 0.0460(9) Uani 1 1 d . . . . .
 H32 H 0.297189 0.002262 0.134624 0.055 Uiso 1 1 calc R U . . .
 H38 H 0.398107 0.049271 0.136584 0.055 Uiso 1 1 calc R U . . .
 C03I C 0.9706(4) 0.03483(19) 0.06845(18) 0.0494(9) Uani 1 1 d . . . . .
 C03J C 0.7090(3) -0.01600(17) 0.16188(15) 0.0416(8) Uani 1 1 d . . . . .
 H03F H 0.685180 -0.052954 0.122059 0.062 Uiso 1 1 calc R U . . .
 H03G H 0.779781 0.008414 0.165268 0.062 Uiso 1 1 calc R U . . .
 H03H H 0.649696 0.009147 0.165804 0.062 Uiso 1 1 calc R U . . .
 C03K C 0.6394(3) 0.39353(17) 0.8054(2) 0.0482(9) Uani 1 1 d D U . . .
 H8 H 0.642183 0.404183 0.848305 0.058 Uiso 0.8012 1 calc R U P B 1
 H39 H 0.558843 0.386843 0.783045 0.058 Uiso 0.8012 1 calc R U P B 1
 H40 H 0.631913 0.404241 0.846880 0.058 Uiso 0.1988 1 calc R U P C 2
 H41 H 0.566765 0.393305 0.779043 0.058 Uiso 0.1988 1 calc R U P C 2
 C03L C 0.4585(3) 0.39743(17) 0.17788(16) 0.0445(9) Uani 1 1 d . . . . .
 H3 H 0.384447 0.372297 0.168997 0.067 Uiso 1 1 calc R U . . .
 H42 H 0.454114 0.415720 0.149848 0.067 Uiso 1 1 calc R U . . .
 H43 H 0.479372 0.430541 0.220025 0.067 Uiso 1 1 calc R U . . .
 C03M C 0.4206(3) 0.31004(16) 0.60992(17) 0.0420(8) Uani 1 1 d . . . . .
 H9 H 0.358128 0.308143 0.577274 0.063 Uiso 1 1 calc R U . . .
 H44 H 0.491350 0.332002 0.610333 0.063 Uiso 1 1 calc R U . . .
 H45 H 0.404081 0.332152 0.649304 0.063 Uiso 1 1 calc R U . . .
 C03N C 1.3296(3) 0.45081(18) 0.6374(2) 0.0544(11) Uani 1 1 d . . . . .
 H19 H 1.387419 0.425039 0.628627 0.082 Uiso 1 1 calc R U . . .
 H46 H 1.343360 0.474703 0.681695 0.082 Uiso 1 1 calc R U . . .
 H47 H 1.333581 0.479274 0.619520 0.082 Uiso 1 1 calc R U . . .
 C03O C 0.9481(4) 0.33477(16) 1.12042(15) 0.0464(9) Uani 1 1 d . . . . .
 H03T H 0.930452 0.328138 1.153556 0.070 Uiso 1 1 calc R U . . .
 H03U H 0.905726 0.365083 1.114329 0.070 Uiso 1 1 calc R U . . .
 H03V H 1.029788 0.350397 1.131072 0.070 Uiso 1 1 calc R U . . .
 C03P C 0.3166(3) 0.18685(17) -0.10895(15) 0.0479(10) Uani 1 1 d . . . . .
 H4 H 0.267309 0.194136 -0.140432 0.072 Uiso 1 1 calc R U . . .
 H48 H 0.384225 0.173490 -0.121542 0.072 Uiso 1 1 calc R U . . .
 H49 H 0.275147 0.154508 -0.103470 0.072 Uiso 1 1 calc R U . . .
 C03Q C 0.5656(3) 0.04248(18) 0.6644(2) 0.0553(11) Uani 1 1 d . . . . .
 H10 H 0.599990 0.009055 0.639463 0.083 Uiso 1 1 calc R U . . .
 H50 H 0.490443 0.040824 0.639985 0.083 Uiso 1 1 calc R U . . .
 H51 H 0.557708 0.037477 0.699952 0.083 Uiso 1 1 calc R U . . .
 C03R C 0.7769(3) 0.11203(16) 0.84062(16) 0.0444(9) Uani 1 1 d . . . . .
 H03W H 0.750042 0.077624 0.799177 0.067 Uiso 1 1 calc R U . . .
 H03X H 0.715441 0.134775 0.850387 0.067 Uiso 1 1 calc R U . . .
 H03Y H 0.800269 0.095685 0.869753 0.067 Uiso 1 1 calc R U . . .
 C03S C 0.7064(5) 0.4487(3) 0.8043(4) 0.0481(17) Uani 0.8012 1 d D U P D 1
 H11 H 0.691122 0.487781 0.834393 0.058 Uiso 0.8012 1 calc R U P D 1
 H52 H 0.788718 0.449004 0.816561 0.058 Uiso 0.8012 1 calc R U P D 1
 C03T C 1.1390(3) 0.43170(14) 1.02154(15) 0.0397(8) Uani 1 1 d . . . . .
 H03Z H 1.179924 0.465055 1.017246 0.059 Uiso 1 1 calc R U . . .
 H53 H 1.193683 0.412836 1.039390 0.059 Uiso 1 1 calc R U . . .
 H54 H 1.089793 0.448749 1.048214 0.059 Uiso 1 1 calc R U . . .
 O03U O 0.5105(4) 0.43180(19) 0.9323(2) 0.0991(13) Uani 1 1 d . . . . .
 C03V C 0.6415(3) 0.29787(19) 0.87284(16) 0.0430(8) Uani 1 1 d . . . . .
 H12 H 0.691400 0.266761 0.865969 0.052 Uiso 1 1 calc R U . . .
 H55 H 0.689449 0.338773 0.886964 0.052 Uiso 1 1 calc R U . . .
 C03W C 1.0500(5) 0.0698(3) 0.3808(3) 0.0265(13) Uani 0.634(10) 1 d . . P A 1
 H03I H 1.058093 0.035036 0.390826 0.032 Uiso 0.634(10) 1 calc R U P A 1
 H03J H 1.116098 0.103600 0.407946 0.032 Uiso 0.634(10) 1 calc R U P A 1
 C03X C 0.5504(3) 0.36365(18) 0.4960(2) 0.0531(10) Uani 1 1 d . . . . .
 H20 H 0.472645 0.340488 0.482900 0.080 Uiso 1 1 calc R U . . .
 H56 H 0.561855 0.376985 0.465746 0.080 Uiso 1 1 calc R U . . .
 H57 H 0.562632 0.400113 0.535588 0.080 Uiso 1 1 calc R U . . .
 C03Y C 0.5996(3) 0.1245(2) 0.49891(18) 0.0538(10) Uani 1 1 d . U . . .
 H03K H 0.533858 0.142718 0.509281 0.081 Uiso 1 1 calc R U . . .
 H03L H 0.642521 0.118529 0.532890 0.081 Uiso 1 1 calc R U . . .
 H03M H 0.573529 0.084439 0.462198 0.081 Uiso 1 1 calc R U . . .
 C03Z C 0.5859(3) 0.3002(2) 0.92140(17) 0.0513(10) Uani 1 1 d . . . . .
 H13 H 0.525759 0.325246 0.922521 0.062 Uiso 1 1 calc R U . . .
 H58 H 0.548906 0.257591 0.910093 0.062 Uiso 1 1 calc R U . . .
 C040 C 0.9886(4) -0.0150(2) 0.0863(2) 0.0611(11) Uani 1 1 d . . . . .
 H04W H 0.950971 -0.010356 0.118166 0.092 Uiso 1 1 calc R U . . .
 H04X H 1.070198 -0.012192 0.101894 0.092 Uiso 1 1 calc R U . . .
 H04Y H 0.956471 -0.055443 0.050662 0.092 Uiso 1 1 calc R U . . .
 C041 C 0.1540(3) 0.2109(2) 0.09040(17) 0.0468(9) Uani 1 1 d . . . . .
 H04L H 0.086995 0.180710 0.083281 0.056 Uiso 1 1 calc R U . . .
 H04M H 0.135615 0.252865 0.109032 0.056 Uiso 1 1 calc R U . . .
 C042 C 0.4407(4) 0.4629(2) 0.9232(2) 0.0571(11) Uani 1 1 d . . . . .
 C043 C 0.4315(4) 0.03238(19) 0.2105(2) 0.0704(15) Uani 1 1 d . . . . .
 H04N H 0.459404 -0.006284 0.191970 0.106 Uiso 1 1 calc R U . . .
 H04O H 0.390256 0.030328 0.239095 0.106 Uiso 1 1 calc R U . . .
 H04P H 0.495899 0.067315 0.232538 0.106 Uiso 1 1 calc R U . . .
 C044 C 0.8528(4) 0.0431(2) 0.0501(2) 0.0649(12) Uani 1 1 d . . . . .
 H04Z H 0.807421 0.004242 0.015999 0.097 Uiso 1 1 calc R U . . .
 H59 H 0.853012 0.075931 0.037403 0.097 Uiso 1 1 calc R U . . .
 H60 H 0.819931 0.054720 0.084684 0.097 Uiso 1 1 calc R U . . .
 C045 C 0.1749(4) 0.1983(2) 0.02972(19) 0.0606(12) Uani 1 1 d . . . . .
 H04Q H 0.107415 0.201696 0.003306 0.091 Uiso 1 1 calc R U . . .
 H04R H 0.190849 0.156323 0.010291 0.091 Uiso 1 1 calc R U . . .
 H04S H 0.240135 0.228503 0.036183 0.091 Uiso 1 1 calc R U . . .
 C046 C 1.1699(9) 0.0323(6) 0.3076(5) 0.037(2) Uani 0.634(10) 1 d . . P A 1
 H04A H 1.170289 0.019123 0.265060 0.055 Uiso 0.634(10) 1 calc R U P A 1
 H04B H 1.183754 -0.001289 0.318152 0.055 Uiso 0.634(10) 1 calc R U P A 1
 H04C H 1.229618 0.068985 0.334464 0.055 Uiso 0.634(10) 1 calc R U P A 1
 C047 C 0.6671(4) 0.3271(2) 0.98420(19) 0.0643(12) Uani 1 1 d . . . . .
 H04F H 0.626241 0.325339 1.012999 0.097 Uiso 1 1 calc R U . . .
 H04G H 0.699926 0.370327 0.997101 0.097 Uiso 1 1 calc R U . . .
 H04H H 0.727973 0.303150 0.983387 0.097 Uiso 1 1 calc R U . . .
 C048 C 0.4254(4) 0.44706(18) 0.3526(3) 0.0691(15) Uani 1 1 d . . . . .
 H04T H 0.491664 0.480743 0.376682 0.104 Uiso 1 1 calc R U . . .
 H04U H 0.376216 0.447214 0.378550 0.104 Uiso 1 1 calc R U . . .
 H04V H 0.383074 0.453011 0.318496 0.104 Uiso 1 1 calc R U . . .
 C049 C 0.6749(4) 0.4461(2) 0.7417(3) 0.0545(13) Uani 0.8012 1 d D U P D 1
 H04I H 0.689867 0.407472 0.711827 0.082 Uiso 0.8012 1 calc R U P D 1
 H04J H 0.720346 0.481541 0.742721 0.082 Uiso 0.8012 1 calc R U P D 1
 H04K H 0.593993 0.447417 0.730129 0.082 Uiso 0.8012 1 calc R U P D 1
 C04A C 0.3265(4) 0.4536(3) 0.9295(2) 0.0817(17) Uani 1 1 d . . . . .
 H04 H 0.270763 0.445014 0.891416 0.123 Uiso 1 1 calc R U . . .
 H61 H 0.316270 0.490993 0.963005 0.123 Uiso 1 1 calc R U . . .
 H62 H 0.315592 0.418359 0.938298 0.123 Uiso 1 1 calc R U . . .
 C04B C 1.0548(4) 0.0482(2) 0.3155(2) 0.0284(14) Uani 0.634(10) 1 d . . P A 1
 H04D H 1.039967 0.081236 0.303463 0.034 Uiso 0.634(10) 1 calc R U P A 1
 H04E H 0.994653 0.011160 0.288106 0.034 Uiso 0.634(10) 1 calc R U P A 1
 C04C C 0.4712(5) 0.5115(2) 0.9080(2) 0.0766(15) Uani 1 1 d . . . . .
 H33 H 0.453022 0.550169 0.935970 0.115 Uiso 1 1 calc R U . . .
 H63 H 0.428568 0.500033 0.865972 0.115 Uiso 1 1 calc R U . . .
 H64 H 0.552875 0.517497 0.911556 0.115 Uiso 1 1 calc R U . . .
 CO46 C 1.1162(8) 0.0823(5) 0.3562(5) 0.039(3) Uani 0.366(10) 1 d . . P A 2
 HO4A H 1.155258 0.116111 0.397451 0.047 Uiso 0.366(10) 1 calc R U P A 2
 HO4B H 1.084935 0.101211 0.329975 0.047 Uiso 0.366(10) 1 calc R U P A 2
 CO3W C 1.0209(11) 0.0427(5) 0.3600(7) 0.039(3) Uani 0.366(10) 1 d . . P A 2
 HO3A H 1.050645 0.021199 0.383959 0.047 Uiso 0.366(10) 1 calc R U P A 2
 HO3B H 0.975175 0.011484 0.318825 0.047 Uiso 0.366(10) 1 calc R U P A 2
 CO4B C 1.202(2) 0.0431(11) 0.3297(10) 0.055(5) Uani 0.366(10) 1 d . . P A 2
 HO4C H 1.266973 0.070240 0.331024 0.082 Uiso 0.366(10) 1 calc R U P A 2
 HO4D H 1.165359 0.012430 0.287286 0.082 Uiso 0.366(10) 1 calc R U P A 2
 HO4E H 1.228529 0.021804 0.353842 0.082 Uiso 0.366(10) 1 calc R U P A 2
 C1 C 0.7416(17) 0.4360(10) 0.8063(14) 0.041(6) Uani 0.1988 1 d D U P D 2
 H1A H 0.807206 0.444347 0.841123 0.049 Uiso 0.1988 1 calc R U P D 2
 H1B H 0.764555 0.415126 0.768130 0.049 Uiso 0.1988 1 calc R U P D 2
 C0 C 0.707(2) 0.4963(9) 0.8122(11) 0.060(6) Uani 0.1988 1 d D U P D 2
 H0A H 0.658669 0.489610 0.772754 0.090 Uiso 0.1988 1 calc R U P D 2
 H0B H 0.774856 0.527556 0.824644 0.090 Uiso 0.1988 1 calc R U P D 2
 H0C H 0.664473 0.510656 0.842903 0.090 Uiso 0.1988 1 calc R U P D 2

loop_
  _atom_site_aniso_label
  _atom_site_aniso_U_11
  _atom_site_aniso_U_22
  _atom_site_aniso_U_33
  _atom_site_aniso_U_23
  _atom_site_aniso_U_13
  _atom_site_aniso_U_12
 Mo01 0.02085(11) 0.01817(10) 0.01413(10) 0.00741(8) 0.00391(9) 0.00235(8)
 Mo02 0.01942(11) 0.02044(11) 0.01366(10) 0.00699(9) 0.00218(8) 0.00545(8)
 Mo03 0.02622(12) 0.01652(10) 0.01462(10) 0.00533(8) 0.00442(9) 0.00707(9)
 Mo04 0.02410(11) 0.01576(10) 0.01678(11) 0.00464(9) 0.00445(9) -0.00037(8)
 Mo05 0.02384(11) 0.02459(12) 0.01705(11) 0.01035(9) 0.00780(9) 0.00605(9)
 Mo06 0.02384(12) 0.01877(11) 0.02236(12) 0.00797(9) 0.00620(10) -0.00172(9)
 Mo07 0.01764(11) 0.02285(11) 0.02571(12) 0.01554(10) 0.00370(9) 0.00265(9)
 Mo08 0.01884(11) 0.02792(12) 0.02368(12) 0.01559(10) 0.00487(9) 0.00172(9)
 Mo09 0.02364(12) 0.01998(11) 0.02090(12) 0.00557(9) 0.00393(9) 0.00960(9)
 Mo0A 0.02194(11) 0.02349(11) 0.02227(12) 0.01509(10) 0.00763(9) 0.00934(9)
 Mo0B 0.01913(11) 0.02256(11) 0.01705(11) 0.01016(9) 0.00063(9) 0.00373(9)
 Mo0C 0.02136(11) 0.02808(12) 0.02489(12) 0.01632(10) 0.00700(10) 0.01082(9)
 O00D 0.0230(9) 0.0203(9) 0.0187(9) 0.0102(8) 0.0059(8) 0.0003(7)
 O00E 0.0247(10) 0.0173(9) 0.0243(10) 0.0095(8) 0.0046(8) 0.0049(7)
 O00F 0.0202(9) 0.0251(10) 0.0161(9) 0.0076(8) 0.0043(7) 0.0031(7)
 O00G 0.0163(8) 0.0174(8) 0.0150(8) 0.0074(7) 0.0038(7) 0.0031(7)
 O00H 0.0230(9) 0.0221(9) 0.0185(9) 0.0035(8) 0.0021(8) 0.0067(7)
 O00I 0.0228(9) 0.0216(9) 0.0184(9) 0.0083(8) 0.0046(8) 0.0094(7)
 O00J 0.0232(9) 0.0240(9) 0.0198(9) 0.0108(8) 0.0087(8) 0.0060(7)
 O00K 0.0240(9) 0.0185(9) 0.0206(9) 0.0070(8) 0.0066(8) 0.0026(7)
 O00L 0.0172(8) 0.0173(8) 0.0171(9) 0.0092(7) 0.0040(7) 0.0050(7)
 O00M 0.0235(9) 0.0286(10) 0.0171(9) 0.0125(8) 0.0057(8) 0.0052(8)
 O00N 0.0235(10) 0.0274(10) 0.0228(10) 0.0100(8) 0.0084(8) 0.0090(8)
 O00O 0.0227(9) 0.0229(9) 0.0206(9) 0.0098(8) 0.0076(8) 0.0081(7)
 O00P 0.0200(9) 0.0212(9) 0.0171(9) 0.0089(7) 0.0022(7) 0.0053(7)
 O00Q 0.0240(10) 0.0237(10) 0.0157(9) 0.0058(8) 0.0040(8) 0.0050(8)
 O00R 0.0304(11) 0.0275(10) 0.0270(11) 0.0145(9) 0.0121(9) 0.0002(8)
 O00S 0.0260(10) 0.0199(9) 0.0191(9) 0.0045(8) 0.0051(8) -0.0013(7)
 O00T 0.0252(10) 0.0231(10) 0.0253(10) 0.0099(8) 0.0004(8) 0.0087(8)
 O00U 0.0216(9) 0.0264(10) 0.0205(10) 0.0077(8) 0.0073(8) 0.0074(8)
 O00V 0.0189(9) 0.0274(10) 0.0179(9) 0.0100(8) 0.0015(7) 0.0019(7)
 O00W 0.0257(10) 0.0285(10) 0.0194(9) 0.0139(8) 0.0043(8) 0.0072(8)
 O00X 0.0237(10) 0.0334(11) 0.0267(10) 0.0214(9) 0.0010(8) 0.0005(8)
 O00Y 0.0194(9) 0.0253(10) 0.0244(10) 0.0107(8) 0.0044(8) 0.0020(7)
 O00Z 0.0307(10) 0.0332(11) 0.0221(10) 0.0178(9) 0.0101(8) 0.0128(9)
 O010 0.0190(9) 0.0253(10) 0.0214(10) 0.0100(8) 0.0011(8) 0.0014(7)
 O011 0.0265(10) 0.0181(9) 0.0323(11) 0.0117(8) 0.0042(9) 0.0045(8)
 O012 0.0288(10) 0.0186(9) 0.0272(10) 0.0120(8) 0.0095(8) 0.0057(8)
 O013 0.0279(10) 0.0280(10) 0.0317(11) 0.0199(9) 0.0098(9) 0.0109(8)
 O014 0.0251(10) 0.0185(9) 0.0232(10) 0.0045(8) 0.0025(8) -0.0006(7)
 O015 0.0275(10) 0.0389(12) 0.0245(11) 0.0174(9) 0.0003(9) 0.0060(9)
 O016 0.0234(10) 0.0289(10) 0.0361(12) 0.0210(9) 0.0065(9) 0.0019(8)
 O017 0.0363(12) 0.0378(12) 0.0231(10) 0.0145(9) 0.0135(9) 0.0106(9)
 O018 0.0312(10) 0.0226(10) 0.0205(10) 0.0059(8) 0.0101(8) 0.0078(8)
 O019 0.0233(10) 0.0317(11) 0.0359(12) 0.0186(10) 0.0062(9) 0.0088(8)
 O01A 0.0334(11) 0.0242(10) 0.0342(12) 0.0104(9) 0.0079(10) -0.0037(9)
 O01B 0.0322(11) 0.0277(11) 0.0322(12) 0.0055(9) 0.0061(10) 0.0119(9)
 O01C 0.0258(10) 0.0327(11) 0.0336(12) 0.0183(9) 0.0129(9) 0.0044(8)
 N01D 0.0233(11) 0.0201(11) 0.0158(11) 0.0069(9) 0.0031(9) 0.0006(9)
 N01E 0.0346(13) 0.0257(12) 0.0226(12) 0.0137(10) 0.0063(10) 0.0136(10)
 N01F 0.0298(12) 0.0178(11) 0.0236(12) 0.0105(9) 0.0104(10) 0.0026(9)
 N01G 0.0236(11) 0.0246(11) 0.0175(11) 0.0092(9) 0.0039(9) 0.0067(9)
 N01H 0.0194(11) 0.0352(14) 0.0293(13) 0.0163(11) 0.0058(10) 0.0066(10)
 N01I 0.0237(12) 0.0387(15) 0.0320(14) 0.0128(12) 0.0100(11) 0.0075(11)
 C01J 0.0311(15) 0.0210(13) 0.0232(14) 0.0100(11) 0.0026(12) 0.0123(11)
 N01K 0.0622(19) 0.0317(14) 0.0220(13) 0.0120(11) 0.0182(13) 0.0007(13)
 N01L 0.0467(16) 0.0370(15) 0.0251(13) 0.0142(12) -0.0042(12) 0.0145(13)
 C01M 0.0333(15) 0.0213(13) 0.0231(14) 0.0131(11) 0.0093(12) 0.0003(11)
 C01N 0.0341(15) 0.0198(13) 0.0205(13) 0.0084(11) 0.0069(12) 0.0014(11)
 O01O 0.067(2) 0.065(2) 0.060(2) 0.0265(17) 0.0017(16) -0.0123(16)
 C01P 0.0498(19) 0.0247(14) 0.0206(14) 0.0112(12) 0.0080(13) 0.0154(13)
 C01Q 0.0287(14) 0.0245(14) 0.0260(14) 0.0150(12) 0.0054(12) 0.0000(11)
 C01R 0.0270(14) 0.0197(13) 0.0237(14) 0.0113(11) 0.0098(11) 0.0012(10)
 C01S 0.0353(16) 0.0297(15) 0.0226(14) 0.0160(12) 0.0061(12) 0.0175(12)
 C01T 0.0330(16) 0.0223(14) 0.0387(17) 0.0173(13) 0.0159(14) 0.0075(12)
 C01U 0.0403(17) 0.0263(15) 0.0271(16) 0.0053(12) 0.0161(14) -0.0039(13)
 C01V 0.0475(18) 0.0204(13) 0.0183(13) 0.0094(11) 0.0057(13) -0.0015(12)
 C01W 0.0365(16) 0.0300(15) 0.0254(15) 0.0162(13) 0.0040(13) 0.0092(13)
 C01X 0.0499(19) 0.0261(15) 0.0242(15) 0.0135(12) 0.0108(14) 0.0203(13)
 C01Y 0.0368(16) 0.0328(16) 0.0285(15) 0.0179(13) 0.0104(13) 0.0161(13)
 C01Z 0.0241(14) 0.0276(14) 0.0195(13) 0.0099(11) 0.0016(11) 0.0068(11)
 C020 0.0262(14) 0.0235(13) 0.0171(13) 0.0095(11) 0.0069(11) 0.0046(11)
 C021 0.0198(13) 0.0331(16) 0.0356(17) 0.0162(14) 0.0068(12) 0.0066(12)
 C022 0.0291(15) 0.0261(14) 0.0208(14) 0.0108(11) 0.0067(12) 0.0019(11)
 C023 0.0430(18) 0.0229(14) 0.0236(15) 0.0086(12) -0.0014(13) 0.0084(13)
 C024 0.0286(15) 0.0282(15) 0.0203(14) 0.0090(12) 0.0005(12) 0.0087(12)
 C025 0.0357(16) 0.0249(15) 0.0298(16) 0.0115(13) 0.0085(13) -0.0009(12)
 C026 0.0241(13) 0.0277(14) 0.0192(13) 0.0124(11) 0.0029(11) 0.0066(11)
 C027 0.0384(17) 0.0254(14) 0.0204(14) 0.0083(12) 0.0062(13) 0.0045(12)
 C028 0.0211(14) 0.0451(18) 0.0336(17) 0.0240(15) 0.0037(13) 0.0087(13)
 C029 0.0328(16) 0.0326(17) 0.049(2) 0.0228(15) 0.0137(15) 0.0036(13)
 C02A 0.0268(14) 0.0291(15) 0.0201(13) 0.0102(12) 0.0029(11) 0.0080(11)
 C02B 0.0367(16) 0.0315(15) 0.0223(14) 0.0126(12) 0.0111(13) 0.0071(13)
 C02C 0.0215(14) 0.0302(15) 0.0304(16) 0.0129(13) 0.0060(12) 0.0048(11)
 C02D 0.0217(14) 0.0412(17) 0.0313(16) 0.0198(14) 0.0098(12) 0.0102(12)
 C02E 0.0311(15) 0.0227(14) 0.0217(14) 0.0092(11) 0.0085(12) 0.0054(11)
 C 0.0361(17) 0.051(2) 0.0394(19) 0.0313(17) 0.0097(15) 0.0142(15)
 C02G 0.0298(16) 0.0407(18) 0.0319(17) 0.0145(14) 0.0095(14) 0.0114(13)
 C02H 0.0421(19) 0.0357(17) 0.0379(18) 0.0237(15) -0.0024(15) 0.0010(14)
 C02I 0.0422(17) 0.0262(15) 0.0254(15) 0.0153(12) 0.0074(13) 0.0046(13)
 C02J 0.0364(16) 0.0251(14) 0.0256(15) 0.0118(12) 0.0095(13) 0.0009(12)
 C02K 0.0306(16) 0.0459(19) 0.0367(18) 0.0195(15) 0.0170(14) 0.0132(14)
 C02L 0.0283(16) 0.0407(18) 0.0337(17) 0.0124(15) 0.0102(14) 0.0020(13)
 C02M 0.0340(16) 0.0318(16) 0.0180(14) 0.0082(12) -0.0003(12) 0.0084(13)
 C02N 0.0260(15) 0.0407(18) 0.0376(18) 0.0169(15) 0.0138(14) 0.0144(13)
 C02O 0.054(2) 0.0309(16) 0.0262(16) 0.0132(13) 0.0080(15) 0.0082(15)
 C02P 0.060(2) 0.0428(19) 0.0280(17) 0.0186(15) 0.0207(16) 0.0006(16)
 C02Q 0.0365(16) 0.0242(14) 0.0198(14) 0.0082(11) 0.0056(12) -0.0040(12)
 C02R 0.0316(16) 0.0350(16) 0.0245(15) 0.0147(13) -0.0016(13) 0.0089(13)
 C02S 0.0253(15) 0.0435(18) 0.0320(17) 0.0150(15) 0.0097(13) 0.0087(13)
 C02T 0.0399(17) 0.0300(15) 0.0222(14) 0.0087(12) 0.0039(13) 0.0155(13)
 C02U 0.0287(16) 0.0364(17) 0.044(2) 0.0195(15) 0.0027(14) -0.0008(13)
 C02V 0.070(2) 0.0382(19) 0.0258(17) 0.0062(14) 0.0006(17) 0.0360(18)
 C02W 0.0366(18) 0.060(2) 0.0346(18) 0.0270(17) 0.0036(15) 0.0074(16)
 C02X 0.0321(17) 0.051(2) 0.0337(18) 0.0219(16) 0.0089(14) 0.0143(15)
 C02Y 0.0357(16) 0.0275(15) 0.0246(15) 0.0119(12) 0.0018(13) 0.0118(12)
 C02Z 0.049(2) 0.0342(17) 0.0272(16) 0.0075(14) 0.0013(15) 0.0179(15)
 C030 0.0365(16) 0.0236(14) 0.0236(14) 0.0102(12) 0.0088(13) 0.0034(12)
 C031 0.0277(16) 0.049(2) 0.0343(17) 0.0225(16) 0.0067(14) 0.0095(14)
 C032 0.0244(15) 0.052(2) 0.0349(17) 0.0252(16) 0.0057(13) 0.0115(14)
 C033 0.0310(16) 0.0405(18) 0.044(2) 0.0173(16) 0.0147(15) 0.0082(14)
 C034 0.0435(19) 0.0302(17) 0.048(2) 0.0191(16) 0.0106(16) 0.0081(14)
 C035 0.0367(17) 0.0389(18) 0.0331(17) 0.0150(15) 0.0116(14) 0.0128(14)
 C036 0.048(2) 0.0316(17) 0.0322(18) 0.0079(14) 0.0015(15) 0.0061(15)
 C037 0.052(2) 0.0230(15) 0.0332(17) 0.0094(13) 0.0117(15) 0.0047(14)
 C038 0.059(2) 0.0354(18) 0.0375(19) 0.0213(15) 0.0147(17) 0.0123(16)
 C039 0.057(2) 0.0327(17) 0.0273(16) 0.0146(14) 0.0095(15) 0.0150(15)
 C03A 0.063(2) 0.0399(19) 0.0269(17) 0.0169(15) 0.0059(16) 0.0085(17)
 C03B 0.0364(17) 0.0320(17) 0.048(2) 0.0134(15) 0.0224(16) 0.0080(14)
 C03C 0.054(2) 0.0278(16) 0.0391(19) 0.0175(15) 0.0099(16) 0.0095(15)
 C03D 0.0350(18) 0.0349(18) 0.061(2) 0.0260(17) 0.0154(17) 0.0066(14)
 C03E 0.047(2) 0.046(2) 0.0339(18) 0.0222(16) -0.0038(16) 0.0193(16)
 C03F 0.0268(16) 0.0391(18) 0.0403(19) 0.0117(15) 0.0053(14) 0.0069(13)
 C03G 0.0321(18) 0.0365(19) 0.067(3) 0.0195(18) 0.0153(17) 0.0122(14)
 C03H 0.051(2) 0.0274(17) 0.053(2) 0.0100(16) 0.0211(18) -0.0020(15)
 C03I 0.054(2) 0.045(2) 0.039(2) 0.0170(17) 0.0026(18) 0.0023(18)
 C03J 0.053(2) 0.0416(19) 0.0269(16) 0.0179(15) 0.0019(15) 0.0000(16)
 C03K 0.0398(19) 0.0371(19) 0.063(3) 0.0193(18) 0.0120(18) 0.0076(15)
 C03L 0.055(2) 0.0396(19) 0.0342(18) 0.0116(15) 0.0085(17) 0.0231(17)
 C03M 0.047(2) 0.043(2) 0.043(2) 0.0217(17) 0.0185(17) 0.0148(16)
 C03N 0.0331(19) 0.047(2) 0.088(3) 0.038(2) 0.011(2) 0.0084(16)
 C03O 0.080(3) 0.0371(19) 0.0227(16) 0.0114(14) 0.0216(17) 0.0047(18)
 C03P 0.058(2) 0.043(2) 0.0266(17) 0.0128(15) -0.0124(16) 0.0114(17)
 C03Q 0.0347(19) 0.043(2) 0.070(3) 0.017(2) -0.0004(19) 0.0034(16)
 C03R 0.059(2) 0.0332(18) 0.0304(17) 0.0098(14) 0.0092(16) -0.0127(16)
 C03S 0.040(3) 0.031(3) 0.062(3) 0.009(3) 0.015(3) 0.009(2)
 C03T 0.057(2) 0.0240(15) 0.0291(17) 0.0070(13) 0.0095(16) -0.0034(14)
 O03U 0.118(3) 0.086(3) 0.098(3) 0.045(2) 0.023(3) 0.048(3)
 C03V 0.0370(18) 0.056(2) 0.0369(19) 0.0199(17) 0.0130(16) 0.0169(16)
 C03W 0.030(3) 0.021(3) 0.026(3) 0.012(2) 0.000(2) 0.003(2)
 C03X 0.047(2) 0.039(2) 0.063(3) 0.0264(19) -0.0087(19) 0.0004(16)
 C03Y 0.046(2) 0.068(3) 0.040(2) 0.0132(19) 0.0163(18) 0.0277(19)
 C03Z 0.048(2) 0.068(3) 0.041(2) 0.026(2) 0.0152(18) 0.0131(19)
 C040 0.073(3) 0.053(2) 0.063(3) 0.030(2) 0.018(2) 0.021(2)
 C041 0.0389(19) 0.064(2) 0.044(2) 0.0318(19) 0.0072(17) 0.0107(17)
 C042 0.066(3) 0.053(2) 0.050(2) 0.025(2) 0.010(2) 0.009(2)
 C043 0.046(2) 0.037(2) 0.097(4) 0.016(2) -0.007(2) 0.0052(18)
 C044 0.062(3) 0.075(3) 0.056(3) 0.032(2) 0.006(2) 0.024(2)
 C045 0.050(2) 0.088(3) 0.042(2) 0.033(2) 0.0027(19) 0.009(2)
 C046 0.034(5) 0.034(3) 0.044(5) 0.020(4) 0.012(4) 0.006(3)
 C047 0.061(3) 0.092(4) 0.044(2) 0.031(2) 0.020(2) 0.024(2)
 C048 0.060(3) 0.033(2) 0.116(4) 0.021(2) 0.056(3) 0.0118(18)
 C049 0.054(3) 0.040(3) 0.075(4) 0.028(3) 0.025(3) 0.013(2)
 C04A 0.070(3) 0.097(4) 0.060(3) 0.029(3) 0.009(3) -0.021(3)
 C04B 0.033(3) 0.025(3) 0.029(3) 0.015(2) 0.007(2) 0.006(2)
 C04C 0.085(4) 0.071(3) 0.076(3) 0.040(3) 0.015(3) 0.004(3)
 CO46 0.043(6) 0.038(6) 0.050(7) 0.033(5) 0.014(5) 0.005(4)
 CO3W 0.042(7) 0.016(5) 0.066(9) 0.025(6) 0.015(6) 0.009(5)
 CO4B 0.056(13) 0.063(13) 0.077(15) 0.049(13) 0.038(11) 0.032(10)
 C1 0.058(14) 0.023(10) 0.042(11) 0.006(8) 0.033(11) 0.014(9)
 C0 0.069(13) 0.042(11) 0.079(15) 0.032(11) 0.025(12) 0.030(10)

_geom_special_details
;
 All esds (except the esd in the dihedral angle between two l.s. planes)
 are estimated using the full covariance matrix.  The cell esds are taken
 into account individually in the estimation of esds in distances, angles
 and torsion angles; correlations between esds in cell parameters are only
 used when they are defined by crystal symmetry.  An approximate (isotropic)
 treatment of cell esds is used for estimating esds involving l.s. planes.
;
loop_
  _geom_bond_atom_site_label_1
  _geom_bond_atom_site_label_2
  _geom_bond_distance
  _geom_bond_site_symmetry_2
  _geom_bond_publ_flag
 Mo01 O00D 1.9636(18) . ?
 Mo01 O00L 2.1967(18) . ?
 Mo01 O00O 1.9793(18) . ?
 Mo01 O00S 1.9306(18) . ?
 Mo01 O00W 1.9525(19) . ?
 Mo01 N01D 1.742(2) . ?
 Mo02 Mo07 3.2198(3) . ?
 Mo02 O00G 2.1925(17) . ?
 Mo02 O00H 1.9109(19) . ?
 Mo02 O00I 1.9892(18) . ?
 Mo02 O00M 1.9768(18) . ?
 Mo02 O010 1.9550(19) . ?
 Mo02 N01G 1.740(2) . ?
 Mo03 O00F 1.9671(19) . ?
 Mo03 O00G 2.3261(17) . ?
 Mo03 O00I 1.8617(18) . ?
 Mo03 O00J 1.9270(18) . ?
 Mo03 O00K 1.9574(18) . ?
 Mo03 O018 1.6876(19) . ?
 Mo04 O00D 1.8825(18) . ?
 Mo04 O00E 1.9594(19) . ?
 Mo04 O00L 2.3348(17) . ?
 Mo04 O00P 1.9430(18) . ?
 Mo04 O00Q 1.9333(19) . ?
 Mo04 O014 1.6913(18) . ?
 Mo05 O00L 2.3559(18) . ?
 Mo05 O00N 1.9434(19) . ?
 Mo05 O00Q 1.9182(19) . ?
 Mo05 O00R 1.920(2) . ?
 Mo05 O00Z 1.899(2) . ?
 Mo05 O017 1.684(2) . ?
 Mo06 O00L 2.3432(17) . ?
 Mo06 O00R 1.912(2) . ?
 Mo06 O00S 1.9171(19) . ?
 Mo06 O00Y 1.924(2) . ?
 Mo06 O012 1.948(2) . ?
 Mo06 O01A 1.6880(19) . ?
 Mo07 O00G 2.3340(17) . ?
 Mo07 O00J 1.9530(19) . ?
 Mo07 O00X 1.9204(19) . ?
 Mo07 O010 1.8942(19) . ?
 Mo07 O011 1.926(2) . ?
 Mo07 O016 1.6905(19) . ?
 Mo08 O00G 2.3396(17) . ?
 Mo08 O00K 1.9272(19) . ?
 Mo08 O00M 1.8751(18) . ?
 Mo08 O00U 1.9582(19) . ?
 Mo08 O00V 1.9273(19) . ?
 Mo08 O01C 1.6933(19) . ?
 Mo09 O00G 2.3462(17) . ?
 Mo09 O00H 1.9342(19) . ?
 Mo09 O00T 1.8853(19) . ?
 Mo09 O00U 1.9213(19) . ?
 Mo09 O011 1.953(2) . ?
 Mo09 O01B 1.693(2) . ?
 Mo0A O00L 2.3321(17) . ?
 Mo0A O00O 1.8727(19) . ?
 Mo0A O00P 1.9405(18) . ?
 Mo0A O00Z 1.9386(19) . ?
 Mo0A O012 1.9312(19) . ?
 Mo0A O013 1.6955(19) . ?
 Mo0B O00F 1.8898(19) . ?
 Mo0B O00G 2.3590(17) . ?
 Mo0B O00T 1.960(2) . ?
 Mo0B O00V 1.9144(19) . ?
 Mo0B O00X 1.9223(19) . ?
 Mo0B O015 1.686(2) . ?
 Mo0C O00E 1.9318(18) . ?
 Mo0C O00L 2.3381(17) . ?
 Mo0C O00N 1.904(2) . ?
 Mo0C O00W 1.8917(19) . ?
 Mo0C O00Y 1.9599(19) . ?
 Mo0C O019 1.698(2) . ?
 N01D C020 1.368(3) . ?
 N01E C01J 1.521(4) . ?
 N01E C01S 1.523(3) . ?
 N01E C01X 1.519(4) . ?
 N01E C 1.518(4) . ?
 N01F C01M 1.530(3) . ?
 N01F C01N 1.527(4) . ?
 N01F C01R 1.522(3) . ?
 N01F C01T 1.514(4) . ?
 N01G C026 1.368(3) . ?
 N01H C021 1.525(4) . ?
 N01H C028 1.520(4) . ?
 N01H C02C 1.513(4) . ?
 N01H C02D 1.518(4) . ?
 N01I C02K 1.509(4) . ?
 N01I C02L 1.520(4) . ?
 N01I C02N 1.525(4) . ?
 N01I C02S 1.519(4) . ?
 C01J H01A 0.9900 . ?
 C01J H01B 0.9900 . ?
 C01J C023 1.519(4) . ?
 N01K C02B 1.361(4) . ?
 N01K C02P 1.451(4) . ?
 N01K C03O 1.447(4) . ?
 N01L C02R 1.364(4) . ?
 N01L C03E 1.450(4) . ?
 N01L C03P 1.457(4) . ?
 C01M H01M 0.9900 . ?
 C01M H01N 0.9900 . ?
 C01M C01Q 1.511(4) . ?
 C01N H01O 0.9900 . ?
 C01N H01P 0.9900 . ?
 C01N C02I 1.518(4) . ?
 O01O C03I 1.220(5) . ?
 C01P H01C 0.9900 . ?
 C01P H01D 0.9900 . ?
 C01P C01Y 1.522(4) . ?
 C01P C038 1.513(5) . ?
 C01Q H01Q 0.9900 . ?
 C01Q H01R 0.9900 . ?
 C01Q C01V 1.525(4) . ?
 C01R H01S 0.9900 . ?
 C01R H01T 0.9900 . ?
 C01R C01U 1.516(4) . ?
 C01S H01E 0.9900 . ?
 C01S H01F 0.9900 . ?
 C01S C01Y 1.514(4) . ?
 C01T H01U 0.9900 . ?
 C01T H01V 0.9900 . ?
 C01T C029 1.526(4) . ?
 C01U H01W 0.9900 . ?
 C01U H01X 0.9900 . ?
 C01U C025 1.528(4) . ?
 C01V H01Y 0.9900 . ?
 C01V H 0.9900 . ?
 C01V C02H 1.512(5) . ?
 C01W H01G 0.9900 . ?
 C01W H01H 0.9900 . ?
 C01W C01X 1.513(4) . ?
 C01W C039 1.516(4) . ?
 C01X H01I 0.9900 . ?
 C01X H01J 0.9900 . ?
 C01Y H01K 0.9900 . ?
 C01Y H01L 0.9900 . ?
 C01Z C024 1.526(4) . ?
 C01Z C026 1.416(4) . ?
 C01Z C02M 1.376(4) . ?
 C020 C022 1.421(4) . ?
 C020 C02E 1.412(4) . ?
 C021 H21 0.9900 . ?
 C021 HA 0.9900 . ?
 C021 C03G 1.509(4) . ?
 C022 C02J 1.383(4) . ?
 C022 C02Q 1.511(4) . ?
 C023 H02A 0.9900 . ?
 C023 H02B 0.9900 . ?
 C023 C02V 1.546(5) . ?
 C024 H024 1.0000 . ?
 C024 C02Z 1.521(4) . ?
 C024 C034 1.530(5) . ?
 C025 H02Z 0.9900 . ?
 C025 HB 0.9900 . ?
 C025 C03X 1.512(5) . ?
 C026 C02A 1.415(4) . ?
 C027 H027 0.9500 . ?
 C027 C02B 1.416(4) . ?
 C027 C02E 1.374(4) . ?
 C028 H22 0.9900 . ?
 C028 HC 0.9900 . ?
 C028 C031 1.512(4) . ?
 C029 H02 0.9900 . ?
 C029 HD 0.9900 . ?
 C029 C03D 1.495(5) . ?
 C02A C02T 1.532(4) . ?
 C02A C02Y 1.374(4) . ?
 C02B C02J 1.410(4) . ?
 C02C H23 0.9900 . ?
 C02C HE 0.9900 . ?
 C02C C02U 1.527(4) . ?
 C02D H24 0.9900 . ?
 C02D HF 0.9900 . ?
 C02D C032 1.510(4) . ?
 C02E C030 1.517(4) . ?
 C HAA 0.9900 . ?
 C HAB 0.9900 . ?
 C HBC 0.9900 . ?
 C HBD 0.9900 . ?
 C C03W 1.496(7) . ?
 C CO3W 1.651(12) . ?
 C02G H02L 0.9900 . ?
 C02G H02N 0.9900 . ?
 C02G C02S 1.524(4) . ?
 C02G C035 1.525(4) . ?
 C02H H14 0.9800 . ?
 C02H HG 0.9800 . ?
 C02H HH 0.9800 . ?
 C02I H15 0.9900 . ?
 C02I HI 0.9900 . ?
 C02I C02O 1.518(4) . ?
 C02J H02J 0.9500 . ?
 C02K H02O 0.9900 . ?
 C02K H02P 0.9900 . ?
 C02K C03V 1.522(5) . ?
 C02L H02R 0.9900 . ?
 C02L H02S 0.9900 . ?
 C02L C03K 1.523(5) . ?
 C02M H02M 0.9500 . ?
 C02M C02R 1.414(4) . ?
 C02N H02U 0.9900 . ?
 C02N H02V 0.9900 . ?
 C02N C033 1.520(5) . ?
 C02O H16 0.9900 . ?
 C02O HJ 0.9900 . ?
 C02O C03A 1.524(5) . ?
 C02P H02E 0.9800 . ?
 C02P H02F 0.9800 . ?
 C02P H02G 0.9800 . ?
 C02Q H02Q 1.0000 . ?
 C02Q C037 1.530(5) . ?
 C02Q C03R 1.530(4) . ?
 C02R C02Y 1.409(4) . ?
 C02S H02W 0.9900 . ?
 C02S H02X 0.9900 . ?
 C02T H02T 1.0000 . ?
 C02T C036 1.529(5) . ?
 C02T C03L 1.523(4) . ?
 C02U H25 0.9900 . ?
 C02U HK 0.9900 . ?
 C02U C03H 1.516(5) . ?
 C02V H02C 0.9900 . ?
 C02V H02D 0.9900 . ?
 C02V C03Y 1.507(6) . ?
 C02W H26 0.9800 . ?
 C02W HL 0.9800 . ?
 C02W HM 0.9800 . ?
 C02W C02X 1.525(4) . ?
 C02X H27 0.9900 . ?
 C02X HN 0.9900 . ?
 C02X C032 1.516(5) . ?
 C02Y H02Y 0.9500 . ?
 C02Z H02H 0.9800 . ?
 C02Z H02I 0.9800 . ?
 C02Z H02K 0.9800 . ?
 C030 H030 1.0000 . ?
 C030 C03C 1.533(4) . ?
 C030 C03T 1.533(4) . ?
 C031 H28 0.9900 . ?
 C031 HO 0.9900 . ?
 C031 C041 1.511(5) . ?
 C032 H29 0.9900 . ?
 C032 HP 0.9900 . ?
 C033 H5 0.9900 . ?
 C033 HQ 0.9900 . ?
 C033 C03F 1.518(5) . ?
 C034 H03 0.9800 . ?
 C034 HR 0.9800 . ?
 C034 HS 0.9800 . ?
 C035 H6 0.9900 . ?
 C035 HT 0.9900 . ?
 C035 C03M 1.507(5) . ?
 C036 H1 0.9800 . ?
 C036 HU 0.9800 . ?
 C036 HV 0.9800 . ?
 C037 H03N 0.9800 . ?
 C037 H03O 0.9800 . ?
 C037 H03P 0.9800 . ?
 C038 H03A 0.9800 . ?
 C038 H03B 0.9800 . ?
 C038 H03C 0.9800 . ?
 C039 H03D 0.9900 . ?
 C039 H03E 0.9900 . ?
 C039 C03J 1.518(4) . ?
 C03A H17 0.9800 . ?
 C03A HW 0.9800 . ?
 C03A HX 0.9800 . ?
 C03B H30 0.9900 . ?
 C03B HY 0.9900 . ?
 C03B C03G 1.511(5) . ?
 C03B C048 1.518(5) . ?
 C03C H03Q 0.9800 . ?
 C03C H03R 0.9800 . ?
 C03C H03S 0.9800 . ?
 C03D H18 0.9900 . ?
 C03D HZ 0.9900 . ?
 C03D C03N 1.534(5) . ?
 C03E H2 0.9800 . ?
 C03E H34 0.9800 . ?
 C03E H35 0.9800 . ?
 C03F H7 0.9900 . ?
 C03F H36 0.9900 . ?
 C03F C03Q 1.519(5) . ?
 C03G H31 0.9900 . ?
 C03G H37 0.9900 . ?
 C03H H32 0.9900 . ?
 C03H H38 0.9900 . ?
 C03H C043 1.498(6) . ?
 C03I C040 1.481(6) . ?
 C03I C044 1.477(6) . ?
 C03J H03F 0.9800 . ?
 C03J H03G 0.9800 . ?
 C03J H03H 0.9800 . ?
 C03K H8 0.9900 . ?
 C03K H39 0.9900 . ?
 C03K H40 0.9900 . ?
 C03K H41 0.9900 . ?
 C03K C03S 1.535(7) . ?
 C03K C1 1.554(16) . ?
 C03L H3 0.9800 . ?
 C03L H42 0.9800 . ?
 C03L H43 0.9800 . ?
 C03M H9 0.9800 . ?
 C03M H44 0.9800 . ?
 C03M H45 0.9800 . ?
 C03N H19 0.9800 . ?
 C03N H46 0.9800 . ?
 C03N H47 0.9800 . ?
 C03O H03T 0.9800 . ?
 C03O H03U 0.9800 . ?
 C03O H03V 0.9800 . ?
 C03P H4 0.9800 . ?
 C03P H48 0.9800 . ?
 C03P H49 0.9800 . ?
 C03Q H10 0.9800 . ?
 C03Q H50 0.9800 . ?
 C03Q H51 0.9800 . ?
 C03R H03W 0.9800 . ?
 C03R H03X 0.9800 . ?
 C03R H03Y 0.9800 . ?
 C03S H11 0.9900 . ?
 C03S H52 0.9900 . ?
 C03S C049 1.516(9) . ?
 C03T H03Z 0.9800 . ?
 C03T H53 0.9800 . ?
 C03T H54 0.9800 . ?
 O03U C042 1.234(6) . ?
 C03V H12 0.9900 . ?
 C03V H55 0.9900 . ?
 C03V C03Z 1.509(5) . ?
 C03W H03I 0.9900 . ?
 C03W H03J 0.9900 . ?
 C03W C04B 1.515(8) . ?
 C03X H20 0.9800 . ?
 C03X H56 0.9800 . ?
 C03X H57 0.9800 . ?
 C03Y H03K 0.9800 . ?
 C03Y H03L 0.9800 . ?
 C03Y H03M 0.9800 . ?
 C03Z H13 0.9900 . ?
 C03Z H58 0.9900 . ?
 C03Z C047 1.505(6) . ?
 C040 H04W 0.9800 . ?
 C040 H04X 0.9800 . ?
 C040 H04Y 0.9800 . ?
 C041 H04L 0.9900 . ?
 C041 H04M 0.9900 . ?
 C041 C045 1.510(5) . ?
 C042 C04A 1.454(7) . ?
 C042 C04C 1.442(6) . ?
 C043 H04N 0.9800 . ?
 C043 H04O 0.9800 . ?
 C043 H04P 0.9800 . ?
 C044 H04Z 0.9800 . ?
 C044 H59 0.9800 . ?
 C044 H60 0.9800 . ?
 C045 H04Q 0.9800 . ?
 C045 H04R 0.9800 . ?
 C045 H04S 0.9800 . ?
 C046 H04A 0.9800 . ?
 C046 H04B 0.9800 . ?
 C046 H04C 0.9800 . ?
 C046 C04B 1.522(14) . ?
 C047 H04F 0.9800 . ?
 C047 H04G 0.9800 . ?
 C047 H04H 0.9800 . ?
 C048 H04T 0.9800 . ?
 C048 H04U 0.9800 . ?
 C048 H04V 0.9800 . ?
 C049 H04I 0.9800 . ?
 C049 H04J 0.9800 . ?
 C049 H04K 0.9800 . ?
 C04A H04 0.9800 . ?
 C04A H61 0.9800 . ?
 C04A H62 0.9800 . ?
 C04B H04D 0.9900 . ?
 C04B H04E 0.9900 . ?
 C04C H33 0.9800 . ?
 C04C H63 0.9800 . ?
 C04C H64 0.9800 . ?
 CO46 HO4A 0.9900 . ?
 CO46 HO4B 0.9900 . ?
 CO46 CO3W 1.503(15) . ?
 CO46 CO4B 1.54(3) . ?
 CO3W HO3A 0.9900 . ?
 CO3W HO3B 0.9900 . ?
 CO4B HO4C 0.9800 . ?
 CO4B HO4D 0.9800 . ?
 CO4B HO4E 0.9800 . ?
 C1 H1A 0.9900 . ?
 C1 H1B 0.9900 . ?
 C1 C0 1.514(17) . ?
 C0 H0A 0.9800 . ?
 C0 H0B 0.9800 . ?
 C0 H0C 0.9800 . ?

loop_
  _geom_angle_atom_site_label_1
  _geom_angle_atom_site_label_2
  _geom_angle_atom_site_label_3
  _geom_angle
  _geom_angle_site_symmetry_1
  _geom_angle_site_symmetry_3
  _geom_angle_publ_flag
 O00D Mo01 O00L 77.75(7) . . ?
 O00D Mo01 O00O 86.45(8) . . ?
 O00O Mo01 O00L 78.42(7) . . ?
 O00S Mo01 O00D 157.09(8) . . ?
 O00S Mo01 O00L 79.37(7) . . ?
 O00S Mo01 O00O 87.80(8) . . ?
 O00S Mo01 O00W 89.36(8) . . ?
 O00W Mo01 O00D 87.36(8) . . ?
 O00W Mo01 O00L 78.64(7) . . ?
 O00W Mo01 O00O 157.02(8) . . ?
 N01D Mo01 O00D 99.46(9) . . ?
 N01D Mo01 O00L 176.93(9) . . ?
 N01D Mo01 O00O 102.80(9) . . ?
 N01D Mo01 O00S 103.44(9) . . ?
 N01D Mo01 O00W 100.04(9) . . ?
 O00G Mo02 Mo07 46.46(4) . . ?
 O00H Mo02 Mo07 83.10(6) . . ?
 O00H Mo02 O00G 79.98(7) . . ?
 O00H Mo02 O00I 157.65(8) . . ?
 O00H Mo02 O00M 89.09(8) . . ?
 O00H Mo02 O010 90.02(8) . . ?
 O00I Mo02 Mo07 82.15(5) . . ?
 O00I Mo02 O00G 77.69(7) . . ?
 O00M Mo02 Mo07 124.72(5) . . ?
 O00M Mo02 O00G 78.28(7) . . ?
 O00M Mo02 O00I 85.63(8) . . ?
 O010 Mo02 Mo07 32.64(5) . . ?
 O010 Mo02 O00G 79.05(7) . . ?
 O010 Mo02 O00I 86.56(8) . . ?
 O010 Mo02 O00M 157.12(8) . . ?
 N01G Mo02 Mo07 134.75(8) . . ?
 N01G Mo02 O00G 177.19(9) . . ?
 N01G Mo02 O00H 102.53(10) . . ?
 N01G Mo02 O00I 99.77(9) . . ?
 N01G Mo02 O00M 100.41(9) . . ?
 N01G Mo02 O010 102.10(9) . . ?
 O00F Mo03 O00G 76.41(7) . . ?
 O00I Mo03 O00F 153.23(8) . . ?
 O00I Mo03 O00G 76.84(7) . . ?
 O00I Mo03 O00J 89.27(8) . . ?
 O00I Mo03 O00K 88.83(8) . . ?
 O00J Mo03 O00F 85.73(8) . . ?
 O00J Mo03 O00G 77.08(7) . . ?
 O00J Mo03 O00K 153.53(8) . . ?
 O00K Mo03 O00F 84.18(8) . . ?
 O00K Mo03 O00G 76.78(7) . . ?
 O018 Mo03 O00F 101.90(9) . . ?
 O018 Mo03 O00G 178.30(8) . . ?
 O018 Mo03 O00I 104.86(9) . . ?
 O018 Mo03 O00J 102.79(9) . . ?
 O018 Mo03 O00K 103.20(9) . . ?
 O00D Mo04 O00E 87.85(8) . . ?
 O00D Mo04 O00L 75.88(7) . . ?
 O00D Mo04 O00P 87.70(8) . . ?
 O00D Mo04 O00Q 152.50(8) . . ?
 O00E Mo04 O00L 77.05(7) . . ?
 O00P Mo04 O00E 153.84(8) . . ?
 O00P Mo04 O00L 76.86(7) . . ?
 O00Q Mo04 O00E 85.55(8) . . ?
 O00Q Mo04 O00L 76.62(7) . . ?
 O00Q Mo04 O00P 86.60(8) . . ?
 O014 Mo04 O00D 104.13(9) . . ?
 O014 Mo04 O00E 102.73(9) . . ?
 O014 Mo04 O00L 179.78(9) . . ?
 O014 Mo04 O00P 103.35(9) . . ?
 O014 Mo04 O00Q 103.36(9) . . ?
 O00N Mo05 O00L 75.54(7) . . ?
 O00Q Mo05 O00L 76.37(7) . . ?
 O00Q Mo05 O00N 86.06(8) . . ?
 O00Q Mo05 O00R 152.60(8) . . ?
 O00R Mo05 O00L 76.32(7) . . ?
 O00R Mo05 O00N 85.15(9) . . ?
 O00Z Mo05 O00L 76.65(7) . . ?
 O00Z Mo05 O00N 152.19(8) . . ?
 O00Z Mo05 O00Q 87.93(8) . . ?
 O00Z Mo05 O00R 87.86(9) . . ?
 O017 Mo05 O00L 178.51(9) . . ?
 O017 Mo05 O00N 103.18(9) . . ?
 O017 Mo05 O00Q 102.84(9) . . ?
 O017 Mo05 O00R 104.42(9) . . ?
 O017 Mo05 O00Z 104.64(9) . . ?
 O00R Mo06 O00L 76.79(7) . . ?
 O00R Mo06 O00S 152.76(8) . . ?
 O00R Mo06 O00Y 87.34(9) . . ?
 O00R Mo06 O012 86.21(9) . . ?
 O00S Mo06 O00L 75.98(7) . . ?
 O00S Mo06 O00Y 87.14(8) . . ?
 O00S Mo06 O012 86.53(8) . . ?
 O00Y Mo06 O00L 76.81(7) . . ?
 O00Y Mo06 O012 152.61(8) . . ?
 O012 Mo06 O00L 75.80(7) . . ?
 O01A Mo06 O00L 179.69(10) . . ?
 O01A Mo06 O00R 103.11(9) . . ?
 O01A Mo06 O00S 104.12(9) . . ?
 O01A Mo06 O00Y 103.49(10) . . ?
 O01A Mo06 O012 103.90(9) . . ?
 O00G Mo07 Mo02 42.91(4) . . ?
 O00J Mo07 Mo02 81.56(5) . . ?
 O00J Mo07 O00G 76.41(7) . . ?
 O00X Mo07 Mo02 119.81(6) . . ?
 O00X Mo07 O00G 76.91(7) . . ?
 O00X Mo07 O00J 86.27(8) . . ?
 O00X Mo07 O011 86.94(9) . . ?
 O010 Mo07 Mo02 33.83(6) . . ?
 O010 Mo07 O00G 76.70(7) . . ?
 O010 Mo07 O00J 87.00(8) . . ?
 O010 Mo07 O00X 153.60(8) . . ?
 O010 Mo07 O011 87.56(9) . . ?
 O011 Mo07 Mo02 79.25(6) . . ?
 O011 Mo07 O00G 76.58(7) . . ?
 O011 Mo07 O00J 152.99(8) . . ?
 O016 Mo07 Mo02 137.07(7) . . ?
 O016 Mo07 O00G 179.50(9) . . ?
 O016 Mo07 O00J 103.09(9) . . ?
 O016 Mo07 O00X 103.12(9) . . ?
 O016 Mo07 O010 103.27(9) . . ?
 O016 Mo07 O011 103.92(9) . . ?
 O00K Mo08 O00G 77.01(7) . . ?
 O00K Mo08 O00U 153.33(8) . . ?
 O00K Mo08 O00V 86.89(8) . . ?
 O00M Mo08 O00G 76.58(7) . . ?
 O00M Mo08 O00K 88.72(8) . . ?
 O00M Mo08 O00U 87.09(8) . . ?
 O00M Mo08 O00V 152.58(8) . . ?
 O00U Mo08 O00G 76.40(7) . . ?
 O00V Mo08 O00G 76.05(7) . . ?
 O00V Mo08 O00U 84.83(8) . . ?
 O01C Mo08 O00G 178.67(8) . . ?
 O01C Mo08 O00K 104.11(9) . . ?
 O01C Mo08 O00M 104.11(9) . . ?
 O01C Mo08 O00U 102.46(9) . . ?
 O01C Mo08 O00V 103.21(9) . . ?
 O00H Mo09 O00G 75.68(7) . . ?
 O00H Mo09 O011 85.19(8) . . ?
 O00T Mo09 O00G 77.36(7) . . ?
 O00T Mo09 O00H 152.99(8) . . ?
 O00T Mo09 O00U 88.89(8) . . ?
 O00T Mo09 O011 86.83(9) . . ?
 O00U Mo09 O00G 76.90(7) . . ?
 O00U Mo09 O00H 86.48(8) . . ?
 O00U Mo09 O011 152.64(8) . . ?
 O011 Mo09 O00G 75.79(7) . . ?
 O01B Mo09 O00G 179.70(9) . . ?
 O01B Mo09 O00H 104.04(9) . . ?
 O01B Mo09 O00T 102.92(10) . . ?
 O01B Mo09 O00U 103.19(10) . . ?
 O01B Mo09 O011 104.11(10) . . ?
 O00O Mo0A O00L 77.11(7) . . ?
 O00O Mo0A O00P 88.36(8) . . ?
 O00O Mo0A O00Z 153.63(8) . . ?
 O00O Mo0A O012 88.44(8) . . ?
 O00P Mo0A O00L 76.98(7) . . ?
 O00Z Mo0A O00L 76.51(7) . . ?
 O00Z Mo0A O00P 85.69(8) . . ?
 O012 Mo0A O00L 76.37(7) . . ?
 O012 Mo0A O00P 153.20(8) . . ?
 O012 Mo0A O00Z 85.46(8) . . ?
 O013 Mo0A O00L 179.75(10) . . ?
 O013 Mo0A O00O 103.11(9) . . ?
 O013 Mo0A O00P 102.92(9) . . ?
 O013 Mo0A O00Z 103.26(9) . . ?
 O013 Mo0A O012 103.73(9) . . ?
 O00F Mo0B O00G 76.99(7) . . ?
 O00F Mo0B O00T 152.70(8) . . ?
 O00F Mo0B O00V 88.59(8) . . ?
 O00F Mo0B O00X 88.34(8) . . ?
 O00T Mo0B O00G 75.71(7) . . ?
 O00V Mo0B O00G 75.80(7) . . ?
 O00V Mo0B O00T 84.88(8) . . ?
 O00V Mo0B O00X 151.86(8) . . ?
 O00X Mo0B O00G 76.25(7) . . ?
 O00X Mo0B O00T 85.14(9) . . ?
 O015 Mo0B O00F 103.47(9) . . ?
 O015 Mo0B O00G 179.54(10) . . ?
 O015 Mo0B O00T 103.83(9) . . ?
 O015 Mo0B O00V 104.13(9) . . ?
 O015 Mo0B O00X 103.78(9) . . ?
 O00E Mo0C O00L 77.48(7) . . ?
 O00E Mo0C O00Y 153.76(8) . . ?
 O00N Mo0C O00E 87.51(8) . . ?
 O00N Mo0C O00L 76.68(7) . . ?
 O00N Mo0C O00Y 86.29(8) . . ?
 O00W Mo0C O00E 87.76(8) . . ?
 O00W Mo0C O00L 76.28(7) . . ?
 O00W Mo0C O00N 152.94(8) . . ?
 O00W Mo0C O00Y 86.29(8) . . ?
 O00Y Mo0C O00L 76.28(7) . . ?
 O019 Mo0C O00E 103.87(9) . . ?
 O019 Mo0C O00L 178.64(8) . . ?
 O019 Mo0C O00N 103.12(9) . . ?
 O019 Mo0C O00W 103.88(9) . . ?
 O019 Mo0C O00Y 102.37(9) . . ?
 Mo04 O00D Mo01 114.99(9) . . ?
 Mo0C O00E Mo04 115.77(9) . . ?
 Mo0B O00F Mo03 117.27(9) . . ?
 Mo02 O00G Mo03 91.32(6) . . ?
 Mo02 O00G Mo07 90.63(6) . . ?
 Mo02 O00G Mo08 90.97(6) . . ?
 Mo02 O00G Mo09 90.43(6) . . ?
 Mo02 O00G Mo0B 179.27(8) . . ?
 Mo03 O00G Mo07 90.08(6) . . ?
 Mo03 O00G Mo08 89.95(6) . . ?
 Mo03 O00G Mo09 178.23(9) . . ?
 Mo03 O00G Mo0B 89.33(6) . . ?
 Mo07 O00G Mo08 178.40(8) . . ?
 Mo07 O00G Mo09 90.17(6) . . ?
 Mo07 O00G Mo0B 89.03(6) . . ?
 Mo08 O00G Mo09 89.75(6) . . ?
 Mo08 O00G Mo0B 89.37(6) . . ?
 Mo09 O00G Mo0B 88.93(6) . . ?
 Mo02 O00H Mo09 113.91(9) . . ?
 Mo03 O00I Mo02 114.14(9) . . ?
 Mo03 O00J Mo07 116.40(9) . . ?
 Mo08 O00K Mo03 116.19(9) . . ?
 Mo01 O00L Mo04 91.37(6) . . ?
 Mo01 O00L Mo05 179.31(9) . . ?
 Mo01 O00L Mo06 90.57(6) . . ?
 Mo01 O00L Mo0A 90.77(6) . . ?
 Mo01 O00L Mo0C 90.77(6) . . ?
 Mo04 O00L Mo05 89.28(6) . . ?
 Mo04 O00L Mo06 178.03(9) . . ?
 Mo04 O00L Mo0C 89.70(6) . . ?
 Mo06 O00L Mo05 88.77(6) . . ?
 Mo0A O00L Mo04 89.92(6) . . ?
 Mo0A O00L Mo05 89.01(6) . . ?
 Mo0A O00L Mo06 90.35(6) . . ?
 Mo0A O00L Mo0C 178.42(9) . . ?
 Mo0C O00L Mo05 89.45(6) . . ?
 Mo0C O00L Mo06 89.98(6) . . ?
 Mo08 O00M Mo02 114.13(9) . . ?
 Mo0C O00N Mo05 118.30(10) . . ?
 Mo0A O00O Mo01 113.68(9) . . ?
 Mo0A O00P Mo04 116.23(9) . . ?
 Mo05 O00Q Mo04 117.69(9) . . ?
 Mo06 O00R Mo05 118.11(10) . . ?
 Mo06 O00S Mo01 114.05(9) . . ?
 Mo09 O00T Mo0B 117.99(10) . . ?
 Mo09 O00U Mo08 116.90(9) . . ?
 Mo0B O00V Mo08 118.64(9) . . ?
 Mo0C O00W Mo01 114.30(9) . . ?
 Mo07 O00X Mo0B 117.79(10) . . ?
 Mo06 O00Y Mo0C 116.87(9) . . ?
 Mo05 O00Z Mo0A 117.83(10) . . ?
 Mo07 O010 Mo02 113.53(9) . . ?
 Mo07 O011 Mo09 117.38(9) . . ?
 Mo0A O012 Mo06 117.48(9) . . ?
 C020 N01D Mo01 173.9(2) . . ?
 C01J N01E C01S 111.0(2) . . ?
 C01X N01E C01J 108.8(2) . . ?
 C01X N01E C01S 108.2(2) . . ?
 C N01E C01J 108.4(2) . . ?
 C N01E C01S 108.6(2) . . ?
 C N01E C01X 112.0(2) . . ?
 C01N N01F C01M 108.7(2) . . ?
 C01R N01F C01M 110.9(2) . . ?
 C01R N01F C01N 108.1(2) . . ?
 C01T N01F C01M 108.5(2) . . ?
 C01T N01F C01N 111.0(2) . . ?
 C01T N01F C01R 109.5(2) . . ?
 C026 N01G Mo02 176.1(2) . . ?
 C028 N01H C021 110.3(2) . . ?
 C02C N01H C021 107.3(2) . . ?
 C02C N01H C028 111.2(2) . . ?
 C02C N01H C02D 110.2(2) . . ?
 C02D N01H C021 110.8(2) . . ?
 C02D N01H C028 107.1(2) . . ?
 C02K N01I C02L 110.6(2) . . ?
 C02K N01I C02N 110.4(3) . . ?
 C02K N01I C02S 108.0(2) . . ?
 C02L N01I C02N 108.4(2) . . ?
 C02S N01I C02L 109.1(3) . . ?
 C02S N01I C02N 110.3(2) . . ?
 N01E C01J H01A 108.3 . . ?
 N01E C01J H01B 108.3 . . ?
 H01A C01J H01B 107.4 . . ?
 C023 C01J N01E 115.8(2) . . ?
 C023 C01J H01A 108.3 . . ?
 C023 C01J H01B 108.3 . . ?
 C02B N01K C02P 120.6(3) . . ?
 C02B N01K C03O 120.0(3) . . ?
 C03O N01K C02P 118.4(3) . . ?
 C02R N01L C03E 121.1(3) . . ?
 C02R N01L C03P 119.8(3) . . ?
 C03E N01L C03P 118.6(3) . . ?
 N01F C01M H01M 108.5 . . ?
 N01F C01M H01N 108.5 . . ?
 H01M C01M H01N 107.5 . . ?
 C01Q C01M N01F 115.2(2) . . ?
 C01Q C01M H01M 108.5 . . ?
 C01Q C01M H01N 108.5 . . ?
 N01F C01N H01O 108.7 . . ?
 N01F C01N H01P 108.7 . . ?
 H01O C01N H01P 107.6 . . ?
 C02I C01N N01F 114.4(2) . . ?
 C02I C01N H01O 108.7 . . ?
 C02I C01N H01P 108.7 . . ?
 H01C C01P H01D 108.0 . . ?
 C01Y C01P H01C 109.3 . . ?
 C01Y C01P H01D 109.3 . . ?
 C038 C01P H01C 109.3 . . ?
 C038 C01P H01D 109.3 . . ?
 C038 C01P C01Y 111.5(3) . . ?
 C01M C01Q H01Q 109.4 . . ?
 C01M C01Q H01R 109.4 . . ?
 C01M C01Q C01V 111.1(2) . . ?
 H01Q C01Q H01R 108.0 . . ?
 C01V C01Q H01Q 109.4 . . ?
 C01V C01Q H01R 109.4 . . ?
 N01F C01R H01S 108.4 . . ?
 N01F C01R H01T 108.4 . . ?
 H01S C01R H01T 107.4 . . ?
 C01U C01R N01F 115.6(2) . . ?
 C01U C01R H01S 108.4 . . ?
 C01U C01R H01T 108.4 . . ?
 N01E C01S H01E 108.4 . . ?
 N01E C01S H01F 108.4 . . ?
 H01E C01S H01F 107.5 . . ?
 C01Y C01S N01E 115.4(2) . . ?
 C01Y C01S H01E 108.4 . . ?
 C01Y C01S H01F 108.4 . . ?
 N01F C01T H01U 108.8 . . ?
 N01F C01T H01V 108.8 . . ?
 N01F C01T C029 113.8(2) . . ?
 H01U C01T H01V 107.7 . . ?
 C029 C01T H01U 108.8 . . ?
 C029 C01T H01V 108.8 . . ?
 C01R C01U H01W 109.5 . . ?
 C01R C01U H01X 109.5 . . ?
 C01R C01U C025 110.6(2) . . ?
 H01W C01U H01X 108.1 . . ?
 C025 C01U H01W 109.5 . . ?
 C025 C01U H01X 109.5 . . ?
 C01Q C01V H01Y 109.3 . . ?
 C01Q C01V H 109.3 . . ?
 H01Y C01V H 107.9 . . ?
 C02H C01V C01Q 111.7(3) . . ?
 C02H C01V H01Y 109.3 . . ?
 C02H C01V H 109.3 . . ?
 H01G C01W H01H 108.1 . . ?
 C01X C01W H01G 109.5 . . ?
 C01X C01W H01H 109.5 . . ?
 C01X C01W C039 110.7(3) . . ?
 C039 C01W H01G 109.5 . . ?
 C039 C01W H01H 109.5 . . ?
 N01E C01X H01I 108.4 . . ?
 N01E C01X H01J 108.4 . . ?
 C01W C01X N01E 115.5(2) . . ?
 C01W C01X H01I 108.4 . . ?
 C01W C01X H01J 108.4 . . ?
 H01I C01X H01J 107.5 . . ?
 C01P C01Y H01K 109.5 . . ?
 C01P C01Y H01L 109.5 . . ?
 C01S C01Y C01P 110.9(3) . . ?
 C01S C01Y H01K 109.5 . . ?
 C01S C01Y H01L 109.5 . . ?
 H01K C01Y H01L 108.1 . . ?
 C026 C01Z C024 119.0(2) . . ?
 C02M C01Z C024 122.1(3) . . ?
 C02M C01Z C026 118.9(3) . . ?
 N01D C020 C022 119.4(2) . . ?
 N01D C020 C02E 119.9(2) . . ?
 C02E C020 C022 120.6(2) . . ?
 N01H C021 H21 108.4 . . ?
 N01H C021 HA 108.4 . . ?
 H21 C021 HA 107.5 . . ?
 C03G C021 N01H 115.4(2) . . ?
 C03G C021 H21 108.4 . . ?
 C03G C021 HA 108.4 . . ?
 C020 C022 C02Q 119.7(2) . . ?
 C02J C022 C020 118.7(3) . . ?
 C02J C022 C02Q 121.5(3) . . ?
 C01J C023 H02A 109.7 . . ?
 C01J C023 H02B 109.7 . . ?
 C01J C023 C02V 109.8(3) . . ?
 H02A C023 H02B 108.2 . . ?
 C02V C023 H02A 109.7 . . ?
 C02V C023 H02B 109.7 . . ?
 C01Z C024 H024 107.4 . . ?
 C01Z C024 C034 110.0(3) . . ?
 C02Z C024 C01Z 113.9(3) . . ?
 C02Z C024 H024 107.4 . . ?
 C02Z C024 C034 110.4(3) . . ?
 C034 C024 H024 107.4 . . ?
 C01U C025 H02Z 108.8 . . ?
 C01U C025 HB 108.8 . . ?
 H02Z C025 HB 107.7 . . ?
 C03X C025 C01U 113.8(3) . . ?
 C03X C025 H02Z 108.8 . . ?
 C03X C025 HB 108.8 . . ?
 N01G C026 C01Z 119.6(3) . . ?
 N01G C026 C02A 119.8(3) . . ?
 C02A C026 C01Z 120.6(2) . . ?
 C02B C027 H027 118.8 . . ?
 C02E C027 H027 118.8 . . ?
 C02E C027 C02B 122.3(3) . . ?
 N01H C028 H22 108.3 . . ?
 N01H C028 HC 108.3 . . ?
 H22 C028 HC 107.4 . . ?
 C031 C028 N01H 116.1(2) . . ?
 C031 C028 H22 108.3 . . ?
 C031 C028 HC 108.3 . . ?
 C01T C029 H02 109.2 . . ?
 C01T C029 HD 109.2 . . ?
 H02 C029 HD 107.9 . . ?
 C03D C029 C01T 111.8(3) . . ?
 C03D C029 H02 109.2 . . ?
 C03D C029 HD 109.2 . . ?
 C026 C02A C02T 118.8(2) . . ?
 C02Y C02A C026 119.0(3) . . ?
 C02Y C02A C02T 122.2(3) . . ?
 N01K C02B C027 121.5(3) . . ?
 N01K C02B C02J 121.0(3) . . ?
 C02J C02B C027 117.6(3) . . ?
 N01H C02C H23 108.5 . . ?
 N01H C02C HE 108.5 . . ?
 N01H C02C C02U 115.2(2) . . ?
 H23 C02C HE 107.5 . . ?
 C02U C02C H23 108.5 . . ?
 C02U C02C HE 108.5 . . ?
 N01H C02D H24 108.2 . . ?
 N01H C02D HF 108.2 . . ?
 H24 C02D HF 107.3 . . ?
 C032 C02D N01H 116.4(2) . . ?
 C032 C02D H24 108.2 . . ?
 C032 C02D HF 108.2 . . ?
 C020 C02E C030 119.1(2) . . ?
 C027 C02E C020 118.8(3) . . ?
 C027 C02E C030 122.1(3) . . ?
 N01E C HAA 106.3 . . ?
 N01E C HAB 106.3 . . ?
 N01E C HBC 111.1 . . ?
 N01E C HBD 111.1 . . ?
 N01E C CO3W 103.4(5) . . ?
 HAA C HAB 106.4 . . ?
 HBC C HBD 109.0 . . ?
 C03W C N01E 124.0(4) . . ?
 C03W C HAA 106.3 . . ?
 C03W C HAB 106.3 . . ?
 CO3W C HBC 111.1 . . ?
 CO3W C HBD 111.1 . . ?
 H02L C02G H02N 108.1 . . ?
 C02S C02G H02L 109.6 . . ?
 C02S C02G H02N 109.6 . . ?
 C02S C02G C035 110.4(3) . . ?
 C035 C02G H02L 109.6 . . ?
 C035 C02G H02N 109.6 . . ?
 C01V C02H H14 109.5 . . ?
 C01V C02H HG 109.5 . . ?
 C01V C02H HH 109.5 . . ?
 H14 C02H HG 109.5 . . ?
 H14 C02H HH 109.5 . . ?
 HG C02H HH 109.5 . . ?
 C01N C02I H15 109.6 . . ?
 C01N C02I HI 109.6 . . ?
 C01N C02I C02O 110.3(2) . . ?
 H15 C02I HI 108.1 . . ?
 C02O C02I H15 109.6 . . ?
 C02O C02I HI 109.6 . . ?
 C022 C02J C02B 121.9(3) . . ?
 C022 C02J H02J 119.1 . . ?
 C02B C02J H02J 119.1 . . ?
 N01I C02K H02O 108.4 . . ?
 N01I C02K H02P 108.4 . . ?
 N01I C02K C03V 115.3(3) . . ?
 H02O C02K H02P 107.5 . . ?
 C03V C02K H02O 108.4 . . ?
 C03V C02K H02P 108.4 . . ?
 N01I C02L H02R 108.3 . . ?
 N01I C02L H02S 108.3 . . ?
 N01I C02L C03K 115.9(3) . . ?
 H02R C02L H02S 107.4 . . ?
 C03K C02L H02R 108.3 . . ?
 C03K C02L H02S 108.3 . . ?
 C01Z C02M H02M 119.2 . . ?
 C01Z C02M C02R 121.6(3) . . ?
 C02R C02M H02M 119.2 . . ?
 N01I C02N H02U 108.7 . . ?
 N01I C02N H02V 108.7 . . ?
 H02U C02N H02V 107.6 . . ?
 C033 C02N N01I 114.1(2) . . ?
 C033 C02N H02U 108.7 . . ?
 C033 C02N H02V 108.7 . . ?
 C02I C02O H16 109.2 . . ?
 C02I C02O HJ 109.2 . . ?
 C02I C02O C03A 111.9(3) . . ?
 H16 C02O HJ 107.9 . . ?
 C03A C02O H16 109.2 . . ?
 C03A C02O HJ 109.2 . . ?
 N01K C02P H02E 109.5 . . ?
 N01K C02P H02F 109.5 . . ?
 N01K C02P H02G 109.5 . . ?
 H02E C02P H02F 109.5 . . ?
 H02E C02P H02G 109.5 . . ?
 H02F C02P H02G 109.5 . . ?
 C022 C02Q H02Q 107.5 . . ?
 C022 C02Q C037 109.6(2) . . ?
 C022 C02Q C03R 113.5(3) . . ?
 C037 C02Q H02Q 107.5 . . ?
 C03R C02Q H02Q 107.5 . . ?
 C03R C02Q C037 111.0(3) . . ?
 N01L C02R C02M 120.6(3) . . ?
 N01L C02R C02Y 121.2(3) . . ?
 C02Y C02R C02M 118.2(3) . . ?
 N01I C02S C02G 115.0(2) . . ?
 N01I C02S H02W 108.5 . . ?
 N01I C02S H02X 108.5 . . ?
 C02G C02S H02W 108.5 . . ?
 C02G C02S H02X 108.5 . . ?
 H02W C02S H02X 107.5 . . ?
 C02A C02T H02T 107.3 . . ?
 C036 C02T C02A 109.7(3) . . ?
 C036 C02T H02T 107.3 . . ?
 C03L C02T C02A 113.2(3) . . ?
 C03L C02T H02T 107.3 . . ?
 C03L C02T C036 111.6(3) . . ?
 C02C C02U H25 109.4 . . ?
 C02C C02U HK 109.4 . . ?
 H25 C02U HK 108.0 . . ?
 C03H C02U C02C 111.2(3) . . ?
 C03H C02U H25 109.4 . . ?
 C03H C02U HK 109.4 . . ?
 C023 C02V H02C 108.8 . . ?
 C023 C02V H02D 108.8 . . ?
 H02C C02V H02D 107.7 . . ?
 C03Y C02V C023 113.9(3) . . ?
 C03Y C02V H02C 108.8 . . ?
 C03Y C02V H02D 108.8 . . ?
 H26 C02W HL 109.5 . . ?
 H26 C02W HM 109.5 . . ?
 HL C02W HM 109.5 . . ?
 C02X C02W H26 109.5 . . ?
 C02X C02W HL 109.5 . . ?
 C02X C02W HM 109.5 . . ?
 C02W C02X H27 108.8 . . ?
 C02W C02X HN 108.8 . . ?
 H27 C02X HN 107.7 . . ?
 C032 C02X C02W 113.6(3) . . ?
 C032 C02X H27 108.8 . . ?
 C032 C02X HN 108.8 . . ?
 C02A C02Y C02R 121.7(3) . . ?
 C02A C02Y H02Y 119.1 . . ?
 C02R C02Y H02Y 119.1 . . ?
 C024 C02Z H02H 109.5 . . ?
 C024 C02Z H02I 109.5 . . ?
 C024 C02Z H02K 109.5 . . ?
 H02H C02Z H02I 109.5 . . ?
 H02H C02Z H02K 109.5 . . ?
 H02I C02Z H02K 109.5 . . ?
 C02E C030 H030 107.5 . . ?
 C02E C030 C03C 110.2(3) . . ?
 C02E C030 C03T 113.6(3) . . ?
 C03C C030 H030 107.5 . . ?
 C03C C030 C03T 110.3(3) . . ?
 C03T C030 H030 107.5 . . ?
 C028 C031 H28 109.6 . . ?
 C028 C031 HO 109.6 . . ?
 H28 C031 HO 108.1 . . ?
 C041 C031 C028 110.2(3) . . ?
 C041 C031 H28 109.6 . . ?
 C041 C031 HO 109.6 . . ?
 C02D C032 C02X 109.6(3) . . ?
 C02D C032 H29 109.7 . . ?
 C02D C032 HP 109.7 . . ?
 C02X C032 H29 109.7 . . ?
 C02X C032 HP 109.7 . . ?
 H29 C032 HP 108.2 . . ?
 C02N C033 H5 109.3 . . ?
 C02N C033 HQ 109.3 . . ?
 H5 C033 HQ 107.9 . . ?
 C03F C033 C02N 111.7(3) . . ?
 C03F C033 H5 109.3 . . ?
 C03F C033 HQ 109.3 . . ?
 C024 C034 H03 109.5 . . ?
 C024 C034 HR 109.5 . . ?
 C024 C034 HS 109.5 . . ?
 H03 C034 HR 109.5 . . ?
 H03 C034 HS 109.5 . . ?
 HR C034 HS 109.5 . . ?
 C02G C035 H6 108.7 . . ?
 C02G C035 HT 108.7 . . ?
 H6 C035 HT 107.6 . . ?
 C03M C035 C02G 114.1(3) . . ?
 C03M C035 H6 108.7 . . ?
 C03M C035 HT 108.7 . . ?
 C02T C036 H1 109.5 . . ?
 C02T C036 HU 109.5 . . ?
 C02T C036 HV 109.5 . . ?
 H1 C036 HU 109.5 . . ?
 H1 C036 HV 109.5 . . ?
 HU C036 HV 109.5 . . ?
 C02Q C037 H03N 109.5 . . ?
 C02Q C037 H03O 109.5 . . ?
 C02Q C037 H03P 109.5 . . ?
 H03N C037 H03O 109.5 . . ?
 H03N C037 H03P 109.5 . . ?
 H03O C037 H03P 109.5 . . ?
 C01P C038 H03A 109.5 . . ?
 C01P C038 H03B 109.5 . . ?
 C01P C038 H03C 109.5 . . ?
 H03A C038 H03B 109.5 . . ?
 H03A C038 H03C 109.5 . . ?
 H03B C038 H03C 109.5 . . ?
 C01W C039 H03D 109.2 . . ?
 C01W C039 H03E 109.2 . . ?
 C01W C039 C03J 111.9(3) . . ?
 H03D C039 H03E 107.9 . . ?
 C03J C039 H03D 109.2 . . ?
 C03J C039 H03E 109.2 . . ?
 C02O C03A H17 109.5 . . ?
 C02O C03A HW 109.5 . . ?
 C02O C03A HX 109.5 . . ?
 H17 C03A HW 109.5 . . ?
 H17 C03A HX 109.5 . . ?
 HW C03A HX 109.5 . . ?
 H30 C03B HY 107.9 . . ?
 C03G C03B H30 109.2 . . ?
 C03G C03B HY 109.2 . . ?
 C03G C03B C048 112.3(3) . . ?
 C048 C03B H30 109.2 . . ?
 C048 C03B HY 109.2 . . ?
 C030 C03C H03Q 109.5 . . ?
 C030 C03C H03R 109.5 . . ?
 C030 C03C H03S 109.5 . . ?
 H03Q C03C H03R 109.5 . . ?
 H03Q C03C H03S 109.5 . . ?
 H03R C03C H03S 109.5 . . ?
 C029 C03D H18 109.7 . . ?
 C029 C03D HZ 109.7 . . ?
 C029 C03D C03N 110.0(3) . . ?
 H18 C03D HZ 108.2 . . ?
 C03N C03D H18 109.7 . . ?
 C03N C03D HZ 109.7 . . ?
 N01L C03E H2 109.5 . . ?
 N01L C03E H34 109.5 . . ?
 N01L C03E H35 109.5 . . ?
 H2 C03E H34 109.5 . . ?
 H2 C03E H35 109.5 . . ?
 H34 C03E H35 109.5 . . ?
 C033 C03F H7 109.3 . . ?
 C033 C03F H36 109.3 . . ?
 C033 C03F C03Q 111.7(3) . . ?
 H7 C03F H36 107.9 . . ?
 C03Q C03F H7 109.3 . . ?
 C03Q C03F H36 109.3 . . ?
 C021 C03G C03B 111.8(3) . . ?
 C021 C03G H31 109.3 . . ?
 C021 C03G H37 109.3 . . ?
 C03B C03G H31 109.3 . . ?
 C03B C03G H37 109.3 . . ?
 H31 C03G H37 107.9 . . ?
 C02U C03H H32 108.8 . . ?
 C02U C03H H38 108.8 . . ?
 H32 C03H H38 107.7 . . ?
 C043 C03H C02U 113.8(3) . . ?
 C043 C03H H32 108.8 . . ?
 C043 C03H H38 108.8 . . ?
 O01O C03I C040 121.1(4) . . ?
 O01O C03I C044 120.8(4) . . ?
 C044 C03I C040 118.1(4) . . ?
 C039 C03J H03F 109.5 . . ?
 C039 C03J H03G 109.5 . . ?
 C039 C03J H03H 109.5 . . ?
 H03F C03J H03G 109.5 . . ?
 H03F C03J H03H 109.5 . . ?
 H03G C03J H03H 109.5 . . ?
 C02L C03K H8 108.6 . . ?
 C02L C03K H39 108.6 . . ?
 C02L C03K H40 112.5 . . ?
 C02L C03K H41 112.5 . . ?
 C02L C03K C03S 114.5(4) . . ?
 C02L C03K C1 96.3(8) . . ?
 H8 C03K H39 107.6 . . ?
 H40 C03K H41 110.0 . . ?
 C03S C03K H8 108.6 . . ?
 C03S C03K H39 108.6 . . ?
 C1 C03K H40 112.5 . . ?
 C1 C03K H41 112.5 . . ?
 C02T C03L H3 109.5 . . ?
 C02T C03L H42 109.5 . . ?
 C02T C03L H43 109.5 . . ?
 H3 C03L H42 109.5 . . ?
 H3 C03L H43 109.5 . . ?
 H42 C03L H43 109.5 . . ?
 C035 C03M H9 109.5 . . ?
 C035 C03M H44 109.5 . . ?
 C035 C03M H45 109.5 . . ?
 H9 C03M H44 109.5 . . ?
 H9 C03M H45 109.5 . . ?
 H44 C03M H45 109.5 . . ?
 C03D C03N H19 109.5 . . ?
 C03D C03N H46 109.5 . . ?
 C03D C03N H47 109.5 . . ?
 H19 C03N H46 109.5 . . ?
 H19 C03N H47 109.5 . . ?
 H46 C03N H47 109.5 . . ?
 N01K C03O H03T 109.5 . . ?
 N01K C03O H03U 109.5 . . ?
 N01K C03O H03V 109.5 . . ?
 H03T C03O H03U 109.5 . . ?
 H03T C03O H03V 109.5 . . ?
 H03U C03O H03V 109.5 . . ?
 N01L C03P H4 109.5 . . ?
 N01L C03P H48 109.5 . . ?
 N01L C03P H49 109.5 . . ?
 H4 C03P H48 109.5 . . ?
 H4 C03P H49 109.5 . . ?
 H48 C03P H49 109.5 . . ?
 C03F C03Q H10 109.5 . . ?
 C03F C03Q H50 109.5 . . ?
 C03F C03Q H51 109.5 . . ?
 H10 C03Q H50 109.5 . . ?
 H10 C03Q H51 109.5 . . ?
 H50 C03Q H51 109.5 . . ?
 C02Q C03R H03W 109.5 . . ?
 C02Q C03R H03X 109.5 . . ?
 C02Q C03R H03Y 109.5 . . ?
 H03W C03R H03X 109.5 . . ?
 H03W C03R H03Y 109.5 . . ?
 H03X C03R H03Y 109.5 . . ?
 C03K C03S H11 109.2 . . ?
 C03K C03S H52 109.2 . . ?
 H11 C03S H52 107.9 . . ?
 C049 C03S C03K 112.0(5) . . ?
 C049 C03S H11 109.2 . . ?
 C049 C03S H52 109.2 . . ?
 C030 C03T H03Z 109.5 . . ?
 C030 C03T H53 109.5 . . ?
 C030 C03T H54 109.5 . . ?
 H03Z C03T H53 109.5 . . ?
 H03Z C03T H54 109.5 . . ?
 H53 C03T H54 109.5 . . ?
 C02K C03V H12 109.4 . . ?
 C02K C03V H55 109.4 . . ?
 H12 C03V H55 108.0 . . ?
 C03Z C03V C02K 111.2(3) . . ?
 C03Z C03V H12 109.4 . . ?
 C03Z C03V H55 109.4 . . ?
 C C03W H03I 108.3 . . ?
 C C03W H03J 108.3 . . ?
 C C03W C04B 116.0(4) . . ?
 H03I C03W H03J 107.4 . . ?
 C04B C03W H03I 108.3 . . ?
 C04B C03W H03J 108.3 . . ?
 C025 C03X H20 109.5 . . ?
 C025 C03X H56 109.5 . . ?
 C025 C03X H57 109.5 . . ?
 H20 C03X H56 109.5 . . ?
 H20 C03X H57 109.5 . . ?
 H56 C03X H57 109.5 . . ?
 C02V C03Y H03K 109.5 . . ?
 C02V C03Y H03L 109.5 . . ?
 C02V C03Y H03M 109.5 . . ?
 H03K C03Y H03L 109.5 . . ?
 H03K C03Y H03M 109.5 . . ?
 H03L C03Y H03M 109.5 . . ?
 C03V C03Z H13 108.8 . . ?
 C03V C03Z H58 108.8 . . ?
 H13 C03Z H58 107.7 . . ?
 C047 C03Z C03V 113.8(3) . . ?
 C047 C03Z H13 108.8 . . ?
 C047 C03Z H58 108.8 . . ?
 C03I C040 H04W 109.5 . . ?
 C03I C040 H04X 109.5 . . ?
 C03I C040 H04Y 109.5 . . ?
 H04W C040 H04X 109.5 . . ?
 H04W C040 H04Y 109.5 . . ?
 H04X C040 H04Y 109.5 . . ?
 C031 C041 H04L 108.8 . . ?
 C031 C041 H04M 108.8 . . ?
 H04L C041 H04M 107.7 . . ?
 C045 C041 C031 113.7(3) . . ?
 C045 C041 H04L 108.8 . . ?
 C045 C041 H04M 108.8 . . ?
 O03U C042 C04A 121.7(5) . . ?
 O03U C042 C04C 120.7(5) . . ?
 C04C C042 C04A 117.5(5) . . ?
 C03H C043 H04N 109.5 . . ?
 C03H C043 H04O 109.5 . . ?
 C03H C043 H04P 109.5 . . ?
 H04N C043 H04O 109.5 . . ?
 H04N C043 H04P 109.5 . . ?
 H04O C043 H04P 109.5 . . ?
 C03I C044 H04Z 109.5 . . ?
 C03I C044 H59 109.5 . . ?
 C03I C044 H60 109.5 . . ?
 H04Z C044 H59 109.5 . . ?
 H04Z C044 H60 109.5 . . ?
 H59 C044 H60 109.5 . . ?
 C041 C045 H04Q 109.5 . . ?
 C041 C045 H04R 109.5 . . ?
 C041 C045 H04S 109.5 . . ?
 H04Q C045 H04R 109.5 . . ?
 H04Q C045 H04S 109.5 . . ?
 H04R C045 H04S 109.5 . . ?
 H04A C046 H04B 109.5 . . ?
 H04A C046 H04C 109.5 . . ?
 H04B C046 H04C 109.5 . . ?
 C04B C046 H04A 109.5 . . ?
 C04B C046 H04B 109.5 . . ?
 C04B C046 H04C 109.5 . . ?
 C03Z C047 H04F 109.5 . . ?
 C03Z C047 H04G 109.5 . . ?
 C03Z C047 H04H 109.5 . . ?
 H04F C047 H04G 109.5 . . ?
 H04F C047 H04H 109.5 . . ?
 H04G C047 H04H 109.5 . . ?
 C03B C048 H04T 109.5 . . ?
 C03B C048 H04U 109.5 . . ?
 C03B C048 H04V 109.5 . . ?
 H04T C048 H04U 109.5 . . ?
 H04T C048 H04V 109.5 . . ?
 H04U C048 H04V 109.5 . . ?
 C03S C049 H04I 109.5 . . ?
 C03S C049 H04J 109.5 . . ?
 C03S C049 H04K 109.5 . . ?
 H04I C049 H04J 109.5 . . ?
 H04I C049 H04K 109.5 . . ?
 H04J C049 H04K 109.5 . . ?
 C042 C04A H04 109.5 . . ?
 C042 C04A H61 109.5 . . ?
 C042 C04A H62 109.5 . . ?
 H04 C04A H61 109.5 . . ?
 H04 C04A H62 109.5 . . ?
 H61 C04A H62 109.5 . . ?
 C03W C04B C046 111.7(5) . . ?
 C03W C04B H04D 109.3 . . ?
 C03W C04B H04E 109.3 . . ?
 C046 C04B H04D 109.3 . . ?
 C046 C04B H04E 109.3 . . ?
 H04D C04B H04E 107.9 . . ?
 C042 C04C H33 109.5 . . ?
 C042 C04C H63 109.5 . . ?
 C042 C04C H64 109.5 . . ?
 H33 C04C H63 109.5 . . ?
 H33 C04C H64 109.5 . . ?
 H63 C04C H64 109.5 . . ?
 HO4A CO46 HO4B 108.1 . . ?
 CO3W CO46 HO4A 109.5 . . ?
 CO3W CO46 HO4B 109.5 . . ?
 CO3W CO46 CO4B 110.6(11) . . ?
 CO4B CO46 HO4A 109.5 . . ?
 CO4B CO46 HO4B 109.5 . . ?
 C CO3W HO3A 110.9 . . ?
 C CO3W HO3B 110.9 . . ?
 CO46 CO3W C 104.0(8) . . ?
 CO46 CO3W HO3A 110.9 . . ?
 CO46 CO3W HO3B 110.9 . . ?
 HO3A CO3W HO3B 109.0 . . ?
 CO46 CO4B HO4C 109.5 . . ?
 CO46 CO4B HO4D 109.5 . . ?
 CO46 CO4B HO4E 109.5 . . ?
 HO4C CO4B HO4D 109.5 . . ?
 HO4C CO4B HO4E 109.5 . . ?
 HO4D CO4B HO4E 109.5 . . ?
 C03K C1 H1A 109.9 . . ?
 C03K C1 H1B 109.9 . . ?
 H1A C1 H1B 108.3 . . ?
 C0 C1 C03K 108.8(15) . . ?
 C0 C1 H1A 109.9 . . ?
 C0 C1 H1B 109.9 . . ?
 C1 C0 H0A 109.5 . . ?
 C1 C0 H0B 109.5 . . ?
 C1 C0 H0C 109.5 . . ?
 H0A C0 H0B 109.5 . . ?
 H0A C0 H0C 109.5 . . ?
 H0B C0 H0C 109.5 . . ?

loop_
  _geom_torsion_atom_site_label_1
  _geom_torsion_atom_site_label_2
  _geom_torsion_atom_site_label_3
  _geom_torsion_atom_site_label_4
  _geom_torsion
  _geom_torsion_site_symmetry_1
  _geom_torsion_site_symmetry_2
  _geom_torsion_site_symmetry_3
  _geom_torsion_site_symmetry_4
  _geom_torsion_publ_flag
 O00E Mo04 O00D Mo01 76.61(10) . . . . ?
 O00E Mo0C O00W Mo01 -78.19(10) . . . . ?
 O00F Mo03 O00I Mo02 3.1(2) . . . . ?
 O00G Mo03 O00I Mo02 0.96(8) . . . . ?
 O00G Mo07 O010 Mo02 2.55(9) . . . . ?
 O00G Mo08 O00M Mo02 -1.55(9) . . . . ?
 O00G Mo09 O00T Mo0B -1.32(10) . . . . ?
 O00G Mo0B O00F Mo03 0.73(9) . . . . ?
 O00H Mo09 O00T Mo0B -4.5(3) . . . . ?
 O00J Mo03 O00I Mo02 -75.94(10) . . . . ?
 O00J Mo07 O010 Mo02 79.30(10) . . . . ?
 O00K Mo03 O00I Mo02 77.66(10) . . . . ?
 O00K Mo08 O00M Mo02 -78.50(10) . . . . ?
 O00L Mo04 O00D Mo01 -0.57(9) . . . . ?
 O00L Mo05 O00Z Mo0A 0.04(10) . . . . ?
 O00L Mo0A O00O Mo01 0.84(8) . . . . ?
 O00L Mo0C O00W Mo01 -0.54(9) . . . . ?
 O00N Mo05 O00Z Mo0A -1.0(3) . . . . ?
 O00N Mo0C O00W Mo01 1.9(2) . . . . ?
 O00P Mo04 O00D Mo01 -77.60(10) . . . . ?
 O00P Mo0A O00O Mo01 77.86(10) . . . . ?
 O00Q Mo04 O00D Mo01 0.5(2) . . . . ?
 O00Q Mo05 O00Z Mo0A 76.52(11) . . . . ?
 O00R Mo05 O00Z Mo0A -76.40(12) . . . . ?
 O00T Mo0B O00F Mo03 0.5(2) . . . . ?
 O00U Mo08 O00M Mo02 75.16(10) . . . . ?
 O00U Mo09 O00T Mo0B 75.51(12) . . . . ?
 O00V Mo08 O00M Mo02 2.2(2) . . . . ?
 O00V Mo0B O00F Mo03 76.48(10) . . . . ?
 O00X Mo07 O010 Mo02 3.9(3) . . . . ?
 O00X Mo0B O00F Mo03 -75.55(11) . . . . ?
 O00Y Mo0C O00W Mo01 76.24(10) . . . . ?
 O00Z Mo0A O00O Mo01 1.0(2) . . . . ?
 O011 Mo07 O010 Mo02 -74.23(10) . . . . ?
 O011 Mo09 O00T Mo0B -77.45(12) . . . . ?
 O012 Mo0A O00O Mo01 -75.53(10) . . . . ?
 O013 Mo0A O00O Mo01 -179.26(10) . . . . ?
 O014 Mo04 O00D Mo01 179.20(10) . . . . ?
 O015 Mo0B O00F Mo03 -179.33(10) . . . . ?
 O016 Mo07 O010 Mo02 -177.96(10) . . . . ?
 O017 Mo05 O00Z Mo0A 179.25(11) . . . . ?
 O018 Mo03 O00I Mo02 -178.99(10) . . . . ?
 O019 Mo0C O00W Mo01 178.07(10) . . . . ?
 O01B Mo09 O00T Mo0B 178.79(12) . . . . ?
 O01C Mo08 O00M Mo02 177.28(10) . . . . ?
 N01D C020 C022 C02J 178.7(3) . . . . ?
 N01D C020 C022 C02Q 1.7(4) . . . . ?
 N01D C020 C02E C027 -177.1(3) . . . . ?
 N01D C020 C02E C030 3.5(4) . . . . ?
 N01E C01J C023 C02V -164.2(3) . . . . ?
 N01E C01S C01Y C01P 175.5(2) . . . . ?
 N01E C C03W C04B 89.6(6) . . . . ?
 N01E C CO3W CO46 170.8(8) . . . . ?
 N01F C01M C01Q C01V 175.3(2) . . . . ?
 N01F C01N C02I C02O 173.6(3) . . . . ?
 N01F C01R C01U C025 -166.9(2) . . . . ?
 N01F C01T C029 C03D 175.3(3) . . . . ?
 N01G C026 C02A C02T 1.5(4) . . . . ?
 N01G C026 C02A C02Y 179.2(3) . . . . ?
 N01H C021 C03G C03B 170.1(3) . . . . ?
 N01H C028 C031 C041 -176.9(3) . . . . ?
 N01H C02C C02U C03H 178.3(3) . . . . ?
 N01H C02D C032 C02X 173.0(3) . . . . ?
 N01I C02K C03V C03Z -177.0(3) . . . . ?
 N01I C02L C03K C03S -162.5(4) . . . . ?
 N01I C02L C03K C1 -173.0(12) . . . . ?
 N01I C02N C033 C03F 157.8(3) . . . . ?
 C01J N01E C01S C01Y 50.5(3) . . . . ?
 C01J N01E C01X C01W 62.7(3) . . . . ?
 C01J N01E C C03W -178.9(4) . . . . ?
 C01J N01E C CO3W -167.0(5) . . . . ?
 C01J C023 C02V C03Y 74.1(4) . . . . ?
 N01K C02B C02J C022 -178.0(3) . . . . ?
 N01L C02R C02Y C02A 179.6(3) . . . . ?
 C01M N01F C01N C02I -169.0(2) . . . . ?
 C01M N01F C01R C01U 60.5(3) . . . . ?
 C01M N01F C01T C029 68.3(3) . . . . ?
 C01M C01Q C01V C02H -178.7(2) . . . . ?
 C01N N01F C01M C01Q -64.1(3) . . . . ?
 C01N N01F C01R C01U 179.7(3) . . . . ?
 C01N N01F C01T C029 -51.2(3) . . . . ?
 C01N C02I C02O C03A -171.8(3) . . . . ?
 C01R N01F C01M C01Q 54.6(3) . . . . ?
 C01R N01F C01N C02I 70.5(3) . . . . ?
 C01R N01F C01T C029 -170.5(2) . . . . ?
 C01R C01U C025 C03X 71.8(4) . . . . ?
 C01S N01E C01J C023 58.0(3) . . . . ?
 C01S N01E C01X C01W -176.7(3) . . . . ?
 C01S N01E C C03W 60.5(4) . . . . ?
 C01S N01E C CO3W 72.3(6) . . . . ?
 C01T N01F C01M C01Q 175.0(2) . . . . ?
 C01T N01F C01N C02I -49.6(3) . . . . ?
 C01T N01F C01R C01U -59.2(3) . . . . ?
 C01T C029 C03D C03N -179.0(3) . . . . ?
 C01X N01E C01J C023 176.9(3) . . . . ?
 C01X N01E C01S C01Y -68.8(3) . . . . ?
 C01X N01E C C03W -58.9(4) . . . . ?
 C01X N01E C CO3W -47.0(6) . . . . ?
 C01X C01W C039 C03J -174.4(3) . . . . ?
 C01Z C026 C02A C02T -178.1(3) . . . . ?
 C01Z C026 C02A C02Y -0.3(4) . . . . ?
 C01Z C02M C02R N01L -179.1(3) . . . . ?
 C01Z C02M C02R C02Y 0.0(5) . . . . ?
 C020 C022 C02J C02B -1.7(5) . . . . ?
 C020 C022 C02Q C037 80.1(3) . . . . ?
 C020 C022 C02Q C03R -155.2(3) . . . . ?
 C020 C02E C030 C03C 76.3(3) . . . . ?
 C020 C02E C030 C03T -159.4(3) . . . . ?
 C021 N01H C028 C031 64.8(3) . . . . ?
 C021 N01H C02C C02U -177.5(3) . . . . ?
 C021 N01H C02D C032 -62.5(3) . . . . ?
 C022 C020 C02E C027 1.8(4) . . . . ?
 C022 C020 C02E C030 -177.6(3) . . . . ?
 C024 C01Z C026 N01G 3.0(4) . . . . ?
 C024 C01Z C026 C02A -177.4(3) . . . . ?
 C024 C01Z C02M C02R 177.5(3) . . . . ?
 C026 C01Z C024 C02Z -157.7(3) . . . . ?
 C026 C01Z C024 C034 77.8(3) . . . . ?
 C026 C01Z C02M C02R -0.7(5) . . . . ?
 C026 C02A C02T C036 81.2(4) . . . . ?
 C026 C02A C02T C03L -153.3(3) . . . . ?
 C026 C02A C02Y C02R -0.3(5) . . . . ?
 C027 C02B C02J C022 1.9(5) . . . . ?
 C027 C02E C030 C03C -103.0(3) . . . . ?
 C027 C02E C030 C03T 21.3(4) . . . . ?
 C028 N01H C021 C03G 56.9(4) . . . . ?
 C028 N01H C02C C02U -56.9(3) . . . . ?
 C028 N01H C02D C032 177.3(3) . . . . ?
 C028 C031 C041 C045 -172.7(3) . . . . ?
 C02B C027 C02E C020 -1.5(5) . . . . ?
 C02B C027 C02E C030 177.9(3) . . . . ?
 C02C N01H C021 C03G 178.1(3) . . . . ?
 C02C N01H C028 C031 -54.2(3) . . . . ?
 C02C N01H C02D C032 56.2(3) . . . . ?
 C02C C02U C03H C043 70.0(4) . . . . ?
 C02D N01H C021 C03G -61.5(4) . . . . ?
 C02D N01H C028 C031 -174.6(3) . . . . ?
 C02D N01H C02C C02U 61.7(3) . . . . ?
 C02E C020 C022 C02J -0.2(4) . . . . ?
 C02E C020 C022 C02Q -177.2(3) . . . . ?
 C02E C027 C02B N01K 179.6(3) . . . . ?
 C02E C027 C02B C02J -0.3(5) . . . . ?
 C N01E C01J C023 -61.2(3) . . . . ?
 C N01E C01S C01Y 169.5(3) . . . . ?
 C N01E C01X C01W -57.1(3) . . . . ?
 C C03W C04B C046 174.1(6) . . . . ?
 C02J C022 C02Q C037 -96.8(3) . . . . ?
 C02J C022 C02Q C03R 27.9(4) . . . . ?
 C02K N01I C02L C03K -49.8(4) . . . . ?
 C02K N01I C02N C033 59.3(4) . . . . ?
 C02K N01I C02S C02G -168.3(3) . . . . ?
 C02K C03V C03Z C047 -170.0(4) . . . . ?
 C02L N01I C02K C03V -56.0(4) . . . . ?
 C02L N01I C02N C033 -179.3(3) . . . . ?
 C02L N01I C02S C02G 71.4(3) . . . . ?
 C02L C03K C03S C049 77.6(5) . . . . ?
 C02L C03K C1 C0 161.3(18) . . . . ?
 C02M C01Z C024 C02Z 24.2(4) . . . . ?
 C02M C01Z C024 C034 -100.4(3) . . . . ?
 C02M C01Z C026 N01G -178.7(3) . . . . ?
 C02M C01Z C026 C02A 0.8(4) . . . . ?
 C02M C02R C02Y C02A 0.5(5) . . . . ?
 C02N N01I C02K C03V 64.0(4) . . . . ?
 C02N N01I C02L C03K -171.0(3) . . . . ?
 C02N N01I C02S C02G -47.6(4) . . . . ?
 C02N C033 C03F C03Q -177.5(3) . . . . ?
 C02P N01K C02B C027 174.1(3) . . . . ?
 C02P N01K C02B C02J -6.0(5) . . . . ?
 C02Q C022 C02J C02B 175.2(3) . . . . ?
 C02S N01I C02K C03V -175.3(3) . . . . ?
 C02S N01I C02L C03K 68.8(4) . . . . ?
 C02S N01I C02N C033 -59.9(4) . . . . ?
 C02S C02G C035 C03M 71.7(4) . . . . ?
 C02T C02A C02Y C02R 177.4(3) . . . . ?
 C02W C02X C032 C02D 172.2(3) . . . . ?
 C02Y C02A C02T C036 -96.4(4) . . . . ?
 C02Y C02A C02T C03L 29.0(4) . . . . ?
 C035 C02G C02S N01I -168.5(3) . . . . ?
 C038 C01P C01Y C01S 177.5(3) . . . . ?
 C039 C01W C01X N01E 172.1(3) . . . . ?
 C03E N01L C02R C02M 176.9(3) . . . . ?
 C03E N01L C02R C02Y -2.2(5) . . . . ?
 C03O N01K C02B C027 5.6(5) . . . . ?
 C03O N01K C02B C02J -174.5(3) . . . . ?
 C03P N01L C02R C02M 5.1(5) . . . . ?
 C03P N01L C02R C02Y -174.0(3) . . . . ?
 C048 C03B C03G C021 179.3(4) . . . . ?
 CO4B CO46 CO3W C 175.0(10) . . . . ?

_shelx_res_file
;
TITL exp_1113_brh_1_claire_abs_a.res in P-1
    exp_1113_brh_1_claire_abs.res
    created by SHELXL-2018/3 at 15:19:48 on 05-Oct-2022
REM Old TITL exp_1113_BRH_1_CLAIRE_abs in P-1 #2
REM SHELXT solution in P-1: R1 0.085, Rweak 0.005, Alpha 0.066
REM <I/s> 0.000 for 0 systematic absences, Orientation as input
REM Formula found by SHELXT: C98 N8 O38 Mo12
CELL 0.71073 12.2689 24.3437 25.2376 115.515 102.332 94.348
ZERR 4 0.0001 0.0002 0.0002 0.001 0.001 0.001
LATT 1
SFAC C H Mo N O
UNIT 196 400 24 16 76
DELU C03Y C02V C023 C01J
DELU C049 C03S C03K C02L
SADI C1 C0 C049 C03S
SIMU C1 C03S C0 C049
SADI C1 C03K C03S C03K

L.S. 10
PLAN  10
SIZE 0.043 0.137 0.19
TEMP -173.14(10)
CONF
list 4
MORE -1
BOND $H
fmap 2
acta
REM <olex2.extras>
REM <HklSrc "%.\\exp_1113_BRH_1_CLAIRE_abs.hkl">
REM </olex2.extras>

WGHT    0.032000    7.229899
FVAR       0.10116   0.63415
MO01  3    1.022742    0.254099    0.784177    11.00000    0.02085    0.01817 =
         0.01413    0.00741    0.00391    0.00235
MO02  3    0.725416    0.251325    0.217772    11.00000    0.01942    0.02044 =
         0.01366    0.00699    0.00218    0.00545
MO03  3    0.791710    0.354726    0.359248    11.00000    0.02622    0.01652 =
         0.01462    0.00533    0.00442    0.00707
MO04  3    0.931618    0.138552    0.648047    11.00000    0.02410    0.01576 =
         0.01678    0.00464    0.00445   -0.00037
MO05  3    1.096875    0.212565    0.602839    11.00000    0.02384    0.02459 =
         0.01705    0.01035    0.00780    0.00605
MO06  3    1.187043    0.327698    0.741997    11.00000    0.02384    0.01877 =
         0.02236    0.00797    0.00620   -0.00172
MO07  3    0.707199    0.207110    0.319360    11.00000    0.01764    0.02285 =
         0.02571    0.01554    0.00370    0.00265
MO08  3    0.988424    0.318755    0.285659    11.00000    0.01884    0.02792 =
         0.02368    0.01559    0.00487    0.00172
MO09  3    0.905006    0.170608    0.245522    11.00000    0.02364    0.01998 =
         0.02090    0.00557    0.00393    0.00960
MO0A  3    0.911205    0.281220    0.672099    11.00000    0.02194    0.02349 =
         0.02227    0.01509    0.00763    0.00934
MO0B  3    0.975169    0.273675    0.390666    11.00000    0.01913    0.02256 =
         0.01705    0.01016    0.00063    0.00373
MO0C  3    1.205576    0.184379    0.718096    11.00000    0.02136    0.02808 =
         0.02489    0.01632    0.00700    0.01082
O00D  5    0.923805    0.172912    0.729432    11.00000    0.02295    0.02034 =
         0.01871    0.01023    0.00591    0.00035
O00E  5    1.076295    0.116781    0.675272    11.00000    0.02472    0.01734 =
         0.02431    0.00948    0.00463    0.00490
O00F  5    0.908887    0.344828    0.419468    11.00000    0.02022    0.02507 =
         0.01609    0.00755    0.00426    0.00311
O00G  5    0.845821    0.262755    0.301319    11.00000    0.01631    0.01738 =
         0.01502    0.00741    0.00376    0.00315
O00H  5    0.789981    0.178920    0.185197    11.00000    0.02299    0.02206 =
         0.01853    0.00352    0.00213    0.00670
O00I  5    0.702541    0.330756    0.280456    11.00000    0.02278    0.02159 =
         0.01842    0.00835    0.00456    0.00942
O00J  5    0.691752    0.293161    0.364191    11.00000    0.02319    0.02403 =
         0.01977    0.01080    0.00866    0.00600
O00K  5    0.921386    0.382781    0.337481    11.00000    0.02401    0.01849 =
         0.02062    0.00703    0.00664    0.00258
O00L  5    1.058076    0.233440    0.696460    11.00000    0.01722    0.01726 =
         0.01711    0.00918    0.00402    0.00495
O00M  5    0.862641    0.301171    0.219844    11.00000    0.02350    0.02864 =
         0.01708    0.01250    0.00567    0.00517
O00N  5    1.208907    0.178730    0.640842    11.00000    0.02347    0.02737 =
         0.02283    0.00999    0.00842    0.00899
O00O  5    0.905388    0.289440    0.748664    11.00000    0.02268    0.02289 =
         0.02059    0.00982    0.00758    0.00805
O00P  5    0.836897    0.195194    0.636683    11.00000    0.02005    0.02125 =
         0.01711    0.00894    0.00224    0.00529
O00Q  5    0.990584    0.140208    0.583463    11.00000    0.02398    0.02371 =
         0.01569    0.00584    0.00404    0.00499
O00R  5    1.192789    0.291576    0.658956    11.00000    0.03044    0.02751 =
         0.02700    0.01446    0.01206    0.00023
O00S  5    1.130327    0.327997    0.807239    11.00000    0.02602    0.01993 =
         0.01909    0.00445    0.00506   -0.00125
O00T  5    0.992735    0.195938    0.326051    11.00000    0.02519    0.02314 =
         0.02532    0.00986    0.00044    0.00872
O00U  5    1.005226    0.232558    0.241680    11.00000    0.02163    0.02640 =
         0.02051    0.00774    0.00729    0.00741
O00V  5    1.063223    0.312665    0.357755    11.00000    0.01887    0.02744 =
         0.01787    0.00995    0.00152    0.00191
O00W  5    1.148510    0.209990    0.787285    11.00000    0.02567    0.02849 =
         0.01943    0.01392    0.00430    0.00724
O00X  5    0.838139    0.225819    0.385935    11.00000    0.02369    0.03343 =
         0.02669    0.02136    0.00102    0.00050
O00Y  5    1.280238    0.271191    0.752820    11.00000    0.01942    0.02532 =
         0.02436    0.01070    0.00440    0.00200
O00Z  5    0.972726    0.254544    0.602214    11.00000    0.03066    0.03323 =
         0.02209    0.01781    0.01010    0.01276
O010  5    0.629061    0.210060    0.247563    11.00000    0.01899    0.02535 =
         0.02137    0.01001    0.00113    0.00138
O011  5    0.777264    0.143752    0.269098    11.00000    0.02655    0.01809 =
         0.03234    0.01167    0.00416    0.00455
O012  5    1.042591    0.347538    0.712863    11.00000    0.02878    0.01863 =
         0.02720    0.01198    0.00946    0.00567
O013  5    0.804376    0.315776    0.654064    11.00000    0.02789    0.02798 =
         0.03166    0.01992    0.00976    0.01094
O014  5    0.840431    0.069680    0.613026    11.00000    0.02508    0.01845 =
         0.02317    0.00448    0.00247   -0.00059
O015  5    1.067995    0.280972    0.454161    11.00000    0.02745    0.03891 =
         0.02446    0.01737    0.00030    0.00603
O016  5    0.606411    0.167387    0.332764    11.00000    0.02344    0.02888 =
         0.03615    0.02103    0.00648    0.00195
O017  5    1.125771    0.195953    0.535839    11.00000    0.03634    0.03783 =
         0.02307    0.01453    0.01345    0.01061
O018  5    0.755114    0.421584    0.403147    11.00000    0.03123    0.02261 =
         0.02048    0.00594    0.01014    0.00785
O019  5    1.314918    0.150336    0.734407    11.00000    0.02334    0.03165 =
         0.03593    0.01863    0.00624    0.00879
O01A  5    1.279451    0.395749    0.774597    11.00000    0.03343    0.02418 =
         0.03425    0.01044    0.00788   -0.00367
O01B  5    0.947088    0.103993    0.204956    11.00000    0.03216    0.02769 =
         0.03218    0.00548    0.00615    0.01191
O01C  5    1.093513    0.358026    0.274269    11.00000    0.02578    0.03272 =
         0.03361    0.01830    0.01285    0.00442
N01D  4    0.992557    0.266222    0.852352    11.00000    0.02331    0.02014 =
         0.01575    0.00687    0.00310    0.00059
N01E  4    0.838832    0.051363    0.388842    11.00000    0.03459    0.02574 =
         0.02256    0.01369    0.00627    0.01363
N01F  4    0.909293    0.446122    0.601272    11.00000    0.02984    0.01778 =
         0.02357    0.01049    0.01038    0.00256
N01G  4    0.630378    0.246184    0.153105    11.00000    0.02363    0.02456 =
         0.01753    0.00918    0.00391    0.00666
N01H  4    0.314250    0.212417    0.241269    11.00000    0.01944    0.03518 =
         0.02930    0.01635    0.00578    0.00661
N01I  4    0.600534    0.274405    0.760591    11.00000    0.02367    0.03872 =
         0.03204    0.01282    0.01003    0.00746
C01J  1    0.749789    0.091016    0.405907    11.00000    0.03112    0.02100 =
         0.02319    0.01003    0.00258    0.01232
AFIX  23
H01A  2    0.732027    0.109044    0.377335    11.00000   -1.20000
H01B  2    0.679422    0.063680    0.399832    11.00000   -1.20000
AFIX   0

N01K  4    0.916119    0.276705    1.064770    11.00000    0.06216    0.03167 =
         0.02203    0.01202    0.01819    0.00071
N01L  4    0.350773    0.243961   -0.051581    11.00000    0.04675    0.03697 =
         0.02507    0.01424   -0.00425    0.01448
C01M  1    0.902757    0.480747    0.562809    11.00000    0.03330    0.02130 =
         0.02309    0.01313    0.00925    0.00030
AFIX  23
H01M  2    0.975437    0.510199    0.577405    11.00000   -1.20000
H01N  2    0.894886    0.450374    0.519989    11.00000   -1.20000
AFIX   0
C01N  1    0.933977    0.493405    0.668336    11.00000    0.03412    0.01980 =
         0.02046    0.00843    0.00690    0.00138
AFIX  23
H01O  2    0.997289    0.526856    0.677851    11.00000   -1.20000
H01P  2    0.866156    0.512286    0.674588    11.00000   -1.20000
AFIX   0

O01O  5    1.050485    0.067928    0.068524    11.00000    0.06747    0.06548 =
         0.06046    0.02646    0.00171   -0.01228
C01P  1    0.812378   -0.042588    0.478796    11.00000    0.04982    0.02474 =
         0.02060    0.01116    0.00802    0.01545
AFIX  23
H01C  2    0.856182   -0.073895    0.458194    11.00000   -1.20000
H01D  2    0.863712   -0.011343    0.518487    11.00000   -1.20000
AFIX   0

C01Q  1    0.806687    0.516220    0.563847    11.00000    0.02870    0.02447 =
         0.02598    0.01501    0.00542   -0.00001
AFIX  23
H01Q  2    0.810325    0.544781    0.606653    11.00000   -1.20000
H01R  2    0.733105    0.486800    0.545529    11.00000   -1.20000
AFIX   0
C01R  1    0.796974    0.402986    0.583611    11.00000    0.02701    0.01970 =
         0.02365    0.01131    0.00983    0.00119
AFIX  23
H01S  2    0.803684    0.382887    0.610616    11.00000   -1.20000
H01T  2    0.737366    0.428337    0.591496    11.00000   -1.20000
AFIX   0

C01S  1    0.870293    0.022280    0.431364    11.00000    0.03534    0.02970 =
         0.02256    0.01602    0.00606    0.01747
AFIX  23
H01E  2    0.919967   -0.007521    0.415407    11.00000   -1.20000
H01F  2    0.915101    0.055328    0.471914    11.00000   -1.20000
AFIX   0

C01T  1    1.002595    0.408657    0.590811    11.00000    0.03301    0.02234 =
         0.03868    0.01734    0.01594    0.00752
AFIX  23
H01U  2    0.989095    0.382502    0.546373    11.00000   -1.20000
H01V  2    0.998413    0.380661    0.609718    11.00000   -1.20000
AFIX   0
C01U  1    0.757979    0.352764    0.517914    11.00000    0.04034    0.02631 =
         0.02708    0.00533    0.01606   -0.00394
AFIX  23
H01W  2    0.806118    0.320900    0.511973    11.00000   -1.20000
H01X  2    0.766532    0.371000    0.490396    11.00000   -1.20000
AFIX   0
C01V  1    0.813450    0.553289    0.528585    11.00000    0.04746    0.02043 =
         0.01829    0.00937    0.00572   -0.00152
AFIX  23
H01Y  2    0.887866    0.581930    0.546325    11.00000   -1.20000
H     2    0.808196    0.524558    0.485593    11.00000   -1.20000
AFIX   0

C01W  1    0.760196    0.019871    0.275049    11.00000    0.03654    0.02996 =
         0.02536    0.01624    0.00399    0.00917
AFIX  23
H01G  2    0.825960    0.048928    0.278977    11.00000   -1.20000
H01H  2    0.695728    0.041963    0.280257    11.00000   -1.20000
AFIX   0
C01X  1    0.790181   -0.000578    0.324254    11.00000    0.04989    0.02613 =
         0.02417    0.01349    0.01078    0.02034
AFIX  23
H01I  2    0.846081   -0.028140    0.314626    11.00000   -1.20000
H01J  2    0.720873   -0.025360    0.322894    11.00000   -1.20000
AFIX   0
C01Y  1    0.771045   -0.011105    0.439648    11.00000    0.03685    0.03284 =
         0.02848    0.01790    0.01045    0.01607
AFIX  23
H01K  2    0.722560   -0.042581    0.399221    11.00000   -1.20000
H01L  2    0.724486    0.018964    0.459324    11.00000   -1.20000
AFIX   0

C01Z  1    0.534912    0.191661    0.045704    11.00000    0.02405    0.02758 =
         0.01953    0.00991    0.00165    0.00680
C020  1    0.970950    0.269534    0.904517    11.00000    0.02620    0.02346 =
         0.01713    0.00954    0.00686    0.00457
C021  1    0.406445    0.270163    0.267991    11.00000    0.01976    0.03309 =
         0.03561    0.01624    0.00682    0.00660
AFIX  23
H21   2    0.465378    0.269596    0.301259    11.00000   -1.20000
HA    2    0.442805    0.267953    0.235859    11.00000   -1.20000
AFIX   0

C022  1    0.912627    0.216007    0.903096    11.00000    0.02912    0.02606 =
         0.02084    0.01081    0.00675    0.00194
C023  1    0.782288    0.143443    0.470691    11.00000    0.04303    0.02286 =
         0.02360    0.00860   -0.00137    0.00840
AFIX  23
H02A  2    0.837133    0.177637    0.474179    11.00000   -1.20000
H02B  2    0.819120    0.128413    0.499487    11.00000   -1.20000
AFIX   0

C024  1    0.581487    0.134310    0.042657    11.00000    0.02859    0.02823 =
         0.02029    0.00904    0.00054    0.00872
AFIX  13
H024  2    0.660328    0.148858    0.070604    11.00000   -1.20000
AFIX   0

C025  1    0.633827    0.322556    0.501798    11.00000    0.03571    0.02490 =
         0.02980    0.01147    0.00852   -0.00085
AFIX  23
H02Z  2    0.615977    0.284034    0.462712    11.00000   -1.20000
HB    2    0.623743    0.310833    0.533700    11.00000   -1.20000
AFIX   0

C026  1    0.560473    0.245526    0.102653    11.00000    0.02412    0.02770 =
         0.01921    0.01239    0.00286    0.00661
C027  1    0.990138    0.326911    1.011719    11.00000    0.03836    0.02539 =
         0.02041    0.00827    0.00624    0.00449
AFIX  43
H027  2    1.016929    0.364304    1.048829    11.00000   -1.20000
AFIX   0

C028  1    0.220327    0.212110    0.190867    11.00000    0.02112    0.04508 =
         0.03359    0.02402    0.00375    0.00872
AFIX  23
H22   2    0.157805    0.176959    0.177936    11.00000   -1.20000
HC    2    0.190061    0.250715    0.208114    11.00000   -1.20000
AFIX   0

C029  1    1.121828    0.448108    0.616670    11.00000    0.03280    0.03263 =
         0.04901    0.02282    0.01373    0.00363
AFIX  23
H02   2    1.128827    0.473458    0.595239    11.00000   -1.20000
HD    2    1.133775    0.476715    0.660460    11.00000   -1.20000
AFIX   0

C02A  1    0.514953    0.298690    0.107660    11.00000    0.02681    0.02908 =
         0.02006    0.01017    0.00294    0.00802
C02B  1    0.932805    0.274547    1.012330    11.00000    0.03667    0.03151 =
         0.02227    0.01264    0.01110    0.00711
C02C  1    0.370149    0.156675    0.217115    11.00000    0.02145    0.03015 =
         0.03044    0.01286    0.00600    0.00484
AFIX  23
H23   2    0.429231    0.158199    0.251520    11.00000   -1.20000
HE    2    0.408850    0.159877    0.187640    11.00000   -1.20000
AFIX   0
C02D  1    0.259970    0.211419    0.289628    11.00000    0.02169    0.04121 =
         0.03132    0.01980    0.00985    0.01021
AFIX  23
H24   2    0.226463    0.249065    0.305405    11.00000   -1.20000
HF    2    0.196789    0.175168    0.269759    11.00000   -1.20000
AFIX   0

C02E  1    1.008374    0.325537    0.959361    11.00000    0.03110    0.02271 =
         0.02170    0.00915    0.00852    0.00535
C     1    0.944609    0.092626    0.394806    11.00000    0.03609    0.05065 =
         0.03940    0.03133    0.00972    0.01423
PART 1
AFIX  23
HAA   2    0.920007    0.112940    0.368898    21.00000   -1.20000
HAB   2    0.968301    0.125833    0.437528    21.00000   -1.20000
AFIX  23
PART 2
HBC   2    0.985815    0.119569    0.438215   -21.00000   -1.20000
HBD   2    0.925164    0.118919    0.374571   -21.00000   -1.20000
AFIX   0

PART 0
C02G  1    0.530530    0.242476    0.646194    11.00000    0.02985    0.04074 =
         0.03188    0.01451    0.00952    0.01144
AFIX  23
H02L  2    0.544693    0.199567    0.631466    11.00000   -1.20000
H02N  2    0.600641    0.269771    0.651904    11.00000   -1.20000
AFIX   0

C02H  1    0.719304    0.590185    0.530435    11.00000    0.04213    0.03569 =
         0.03786    0.02369   -0.00238    0.00098
AFIX 137
H14   2    0.727971    0.614601    0.508731    11.00000   -1.50000
HG    2    0.723358    0.618082    0.572979    11.00000   -1.50000
HH    2    0.645577    0.561780    0.510794    11.00000   -1.50000
AFIX   0
C02I  1    0.964847    0.466859    0.712839    11.00000    0.04216    0.02617 =
         0.02539    0.01528    0.00741    0.00455
AFIX  23
H15   2    1.027824    0.444204    0.704421    11.00000   -1.20000
HI    2    0.898586    0.437157    0.707394    11.00000   -1.20000
AFIX   0

C02J  1    0.893516    0.219775    0.956509    11.00000    0.03644    0.02515 =
         0.02562    0.01183    0.00947    0.00087
AFIX  43
H02J  2    0.852746    0.184451    0.955575    11.00000   -1.20000
AFIX   0

C02K  1    0.553287    0.281072    0.813115    11.00000    0.03063    0.04589 =
         0.03671    0.01952    0.01704    0.01320
AFIX  23
H02O  2    0.502822    0.241502    0.801033    11.00000   -1.20000
H02P  2    0.505986    0.313397    0.820345    11.00000   -1.20000
AFIX   0
C02L  1    0.682526    0.333176    0.777655    11.00000    0.02829    0.04070 =
         0.03369    0.01235    0.01016    0.00204
AFIX  23
H02R  2    0.702850    0.329544    0.740520    11.00000   -1.20000
H02S  2    0.753029    0.335745    0.807046    11.00000   -1.20000
AFIX   0

C02M  1    0.466231    0.192176   -0.004849    11.00000    0.03398    0.03185 =
         0.01797    0.00816   -0.00028    0.00839
AFIX  43
H02M  2    0.449497    0.156305   -0.043244    11.00000   -1.20000
AFIX   0

C02N  1    0.664041    0.220486    0.743406    11.00000    0.02596    0.04069 =
         0.03760    0.01689    0.01377    0.01438
AFIX  23
H02U  2    0.695134    0.217556    0.709363    11.00000   -1.20000
H02V  2    0.729046    0.229460    0.778713    11.00000   -1.20000
AFIX   0

C02O  1    1.000621    0.518419    0.778037    11.00000    0.05426    0.03086 =
         0.02624    0.01316    0.00805    0.00818
AFIX  23
H16   2    0.934180    0.537085    0.788053    11.00000   -1.20000
HJ    2    1.058991    0.551163    0.781621    11.00000   -1.20000
AFIX   0

C02P  1    0.847975    0.224562    1.063546    11.00000    0.05994    0.04281 =
         0.02800    0.01857    0.02072    0.00063
AFIX  33
H02E  2    0.845167    0.234184    1.105090    11.00000   -1.50000
H02F  2    0.770740    0.216543    1.037665    11.00000   -1.50000
H02G  2    0.881996    0.187742    1.047057    11.00000   -1.50000
AFIX   0
C02Q  1    0.878155    0.155764    0.844609    11.00000    0.03651    0.02421 =
         0.01983    0.00817    0.00559   -0.00401
AFIX  13
H02Q  2    0.855426    0.166163    0.810041    11.00000   -1.20000
AFIX   0

C02R  1    0.419977    0.244777   -0.001038    11.00000    0.03156    0.03497 =
         0.02449    0.01468   -0.00162    0.00892
C02S  1    0.501706    0.263104    0.706938    11.00000    0.02529    0.04348 =
         0.03197    0.01501    0.00974    0.00868
AFIX  23
H02W  2    0.471351    0.301800    0.716482    11.00000   -1.20000
H02X  2    0.440622    0.231045    0.702326    11.00000   -1.20000
AFIX   0

C02T  1    0.547889    0.356611    0.169751    11.00000    0.03991    0.03002 =
         0.02218    0.00868    0.00393    0.01545
AFIX  13
H02T  2    0.555774    0.342263    0.201786    11.00000   -1.20000
AFIX   0

C02U  1    0.289943    0.093839    0.185859    11.00000    0.02870    0.03643 =
         0.04415    0.01950    0.00269   -0.00083
AFIX  23
H25   2    0.253207    0.089169    0.215387    11.00000   -1.20000
HK    2    0.229580    0.091888    0.151715    11.00000   -1.20000
AFIX   0

C02V  1    0.674982    0.167437    0.487169    11.00000    0.06950    0.03817 =
         0.02581    0.00619    0.00058    0.03596
AFIX  23
H02C  2    0.698768    0.208184    0.524049    11.00000   -1.20000
H02D  2    0.630370    0.173853    0.453366    11.00000   -1.20000
AFIX   0

C02W  1    0.339046    0.204999    0.442794    11.00000    0.03660    0.05960 =
         0.03460    0.02696    0.00360    0.00743
AFIX 137
H26   2    0.294010    0.210966    0.471920    11.00000   -1.50000
HL    2    0.411572    0.234431    0.463535    11.00000   -1.50000
HM    2    0.353432    0.162557    0.426417    11.00000   -1.50000
AFIX   0
C02X  1    0.273882    0.215958    0.390679    11.00000    0.03208    0.05061 =
         0.03369    0.02189    0.00892    0.01428
AFIX  23
H27   2    0.200352    0.186425    0.370413    11.00000   -1.20000
HN    2    0.257279    0.258387    0.407843    11.00000   -1.20000
AFIX   0

C02Y  1    0.446012    0.297447    0.056372    11.00000    0.03570    0.02754 =
         0.02463    0.01186    0.00180    0.01184
AFIX  43
H02Y  2    0.415073    0.333033    0.059694    11.00000   -1.20000
AFIX   0
C02Z  1    0.588928    0.089899   -0.020559    11.00000    0.04902    0.03425 =
         0.02715    0.00754    0.00134    0.01792
AFIX 137
H02H  2    0.629725    0.057661   -0.017975    11.00000   -1.50000
H02I  2    0.629720    0.112786   -0.036522    11.00000   -1.50000
H02K  2    0.512134    0.070637   -0.047909    11.00000   -1.50000
AFIX   0

C030  1    1.066279    0.382390    0.958592    11.00000    0.03650    0.02357 =
         0.02359    0.01018    0.00880    0.00338
AFIX  13
H030  2    1.117908    0.368465    0.931545    11.00000   -1.20000
AFIX   0

C031  1    0.253580    0.207088    0.134837    11.00000    0.02772    0.04872 =
         0.03426    0.02247    0.00668    0.00952
AFIX  23
H28   2    0.317890    0.241048    0.146922    11.00000   -1.20000
HO    2    0.278527    0.167171    0.114991    11.00000   -1.20000
AFIX   0
C032  1    0.337162    0.208532    0.343288    11.00000    0.02445    0.05166 =
         0.03494    0.02521    0.00568    0.01145
AFIX  23
H29   2    0.405134    0.241956    0.361466    11.00000   -1.20000
HP    2    0.362702    0.168248    0.329411    11.00000   -1.20000
AFIX   0

C033  1    0.591382    0.158198    0.724491    11.00000    0.03099    0.04053 =
         0.04352    0.01729    0.01468    0.00815
AFIX  23
H5    2    0.585679    0.154621    0.761463    11.00000   -1.20000
HQ    2    0.513752    0.155886    0.701197    11.00000   -1.20000
AFIX   0

C034  1    0.510717    0.100498    0.066576    11.00000    0.04350    0.03019 =
         0.04844    0.01913    0.01055    0.00811
AFIX 137
H03   2    0.512084    0.128688    0.108618    11.00000   -1.50000
HR    2    0.542587    0.064480    0.065646    11.00000   -1.50000
HS    2    0.432135    0.086660    0.040789    11.00000   -1.50000
AFIX   0

C035  1    0.433241    0.245207    0.598922    11.00000    0.03673    0.03888 =
         0.03311    0.01503    0.01157    0.01283
AFIX  23
H6    2    0.445595    0.222600    0.558054    11.00000   -1.20000
HT    2    0.361363    0.223521    0.598650    11.00000   -1.20000
AFIX   0

C036  1    0.664035    0.392900    0.179786    11.00000    0.04835    0.03159 =
         0.03223    0.00791    0.00149    0.00614
AFIX 137
H1    2    0.720556    0.366139    0.177098    11.00000   -1.50000
HU    2    0.686238    0.428967    0.220249    11.00000   -1.50000
HV    2    0.659762    0.406856    0.148443    11.00000   -1.50000
AFIX   0

C037  1    0.980540    0.123877    0.836684    11.00000    0.05202    0.02297 =
         0.03317    0.00936    0.01174    0.00472
AFIX 137
H03N  2    0.958267    0.085077    0.798473    11.00000   -1.50000
H03O  2    1.007197    0.114880    0.871048    11.00000   -1.50000
H03P  2    1.041722    0.151253    0.835457    11.00000   -1.50000
AFIX   0

C038  1    0.714220   -0.073775    0.489755    11.00000    0.05871    0.03539 =
         0.03754    0.02134    0.01473    0.01235
AFIX 137
H03A  2    0.743268   -0.095263    0.513328    11.00000   -1.50000
H03B  2    0.662048   -0.103810    0.450482    11.00000   -1.50000
H03C  2    0.673746   -0.042459    0.512554    11.00000   -1.50000
AFIX   0
C039  1    0.728227   -0.035515    0.212197    11.00000    0.05714    0.03266 =
         0.02727    0.01457    0.00953    0.01502
AFIX  23
H03D  2    0.658069   -0.062435    0.207021    11.00000   -1.20000
H03E  2    0.789623   -0.059949    0.208753    11.00000   -1.20000
AFIX   0

C03A  1    1.048348    0.494896    0.823566    11.00000    0.06321    0.03989 =
         0.02689    0.01685    0.00593    0.00852
AFIX 137
H17   2    1.059544    0.527769    0.865193    11.00000   -1.50000
HW    2    1.121308    0.482956    0.818301    11.00000   -1.50000
HX    2    0.994890    0.458831    0.816487    11.00000   -1.50000
AFIX   0

C03B  1    0.464770    0.385447    0.328018    11.00000    0.03639    0.03198 =
         0.04820    0.01344    0.02239    0.00803
AFIX  23
H30   2    0.512700    0.385080    0.300940    11.00000   -1.20000
HY    2    0.512003    0.380971    0.362482    11.00000   -1.20000
AFIX   0

C03C  1    0.978009    0.410634    0.930599    11.00000    0.05355    0.02780 =
         0.03906    0.01754    0.00992    0.00952
AFIX 137
H03Q  2    1.016584    0.446461    0.929068    11.00000   -1.50000
H03R  2    0.924949    0.423945    0.955669    11.00000   -1.50000
H03S  2    0.936056    0.379555    0.889162    11.00000   -1.50000
AFIX   0

C03D  1    1.211400    0.409171    0.609853    11.00000    0.03501    0.03495 =
         0.06050    0.02596    0.01544    0.00660
AFIX  23
H18   2    1.201063    0.381144    0.566070    11.00000   -1.20000
HZ    2    1.204406    0.383378    0.630845    11.00000   -1.20000
AFIX   0

C03E  1    0.298278    0.296466   -0.047697    11.00000    0.04728    0.04610 =
         0.03395    0.02219   -0.00375    0.01932
AFIX 137
H2    2    0.259468    0.289545   -0.088868    11.00000   -1.50000
H34   2    0.356852    0.334194   -0.027716    11.00000   -1.50000
H35   2    0.243029    0.301149   -0.023883    11.00000   -1.50000
AFIX   0

C03F  1    0.640839    0.104627    0.685579    11.00000    0.02676    0.03915 =
         0.04028    0.01173    0.00534    0.00695
AFIX  23
H7    2    0.717098    0.105858    0.709524    11.00000   -1.20000
H36   2    0.649744    0.109226    0.649540    11.00000   -1.20000
AFIX   0

C03G  1    0.366400    0.331094    0.292854    11.00000    0.03207    0.03652 =
         0.06680    0.01951    0.01529    0.01225
AFIX  23
H31   2    0.318965    0.331062    0.320033    11.00000   -1.20000
H37   2    0.318630    0.335723    0.258623    11.00000   -1.20000
AFIX   0
C03H  1    0.353242    0.041193    0.161621    11.00000    0.05073    0.02738 =
         0.05262    0.01004    0.02109   -0.00197
AFIX  23
H32   2    0.297189    0.002262    0.134624    11.00000   -1.20000
H38   2    0.398107    0.049271    0.136584    11.00000   -1.20000
AFIX   0

C03I  1    0.970589    0.034833    0.068450    11.00000    0.05431    0.04521 =
         0.03941    0.01695    0.00260    0.00234
C03J  1    0.709020   -0.015999    0.161875    11.00000    0.05269    0.04159 =
         0.02690    0.01794    0.00192    0.00004
AFIX 137
H03F  2    0.685180   -0.052954    0.122059    11.00000   -1.50000
H03G  2    0.779781    0.008414    0.165268    11.00000   -1.50000
H03H  2    0.649696    0.009147    0.165804    11.00000   -1.50000
AFIX   0

C03K  1    0.639385    0.393532    0.805435    11.00000    0.03976    0.03711 =
         0.06280    0.01929    0.01198    0.00758
PART 1
AFIX  23
H8    2    0.642183    0.404183    0.848305    10.80117   -1.20000
H39   2    0.558843    0.386843    0.783045    10.80117   -1.20000
AFIX  23
PART 2
H40   2    0.631913    0.404241    0.846880    10.19883   -1.20000
H41   2    0.566765    0.393305    0.779043    10.19883   -1.20000
AFIX   0

PART 0
C03L  1    0.458491    0.397429    0.177879    11.00000    0.05451    0.03962 =
         0.03416    0.01164    0.00852    0.02314
AFIX 137
H3    2    0.384447    0.372297    0.168997    11.00000   -1.50000
H42   2    0.454114    0.415720    0.149848    11.00000   -1.50000
H43   2    0.479372    0.430541    0.220025    11.00000   -1.50000
AFIX   0

C03M  1    0.420594    0.310043    0.609919    11.00000    0.04700    0.04253 =
         0.04311    0.02174    0.01850    0.01481
AFIX 137
H9    2    0.358128    0.308143    0.577274    11.00000   -1.50000
H44   2    0.491350    0.332002    0.610333    11.00000   -1.50000
H45   2    0.404081    0.332152    0.649304    11.00000   -1.50000
AFIX   0

C03N  1    1.329615    0.450806    0.637412    11.00000    0.03307    0.04700 =
         0.08831    0.03826    0.01092    0.00839
AFIX 137
H19   2    1.387419    0.425039    0.628627    11.00000   -1.50000
H46   2    1.343360    0.474703    0.681695    11.00000   -1.50000
H47   2    1.333581    0.479274    0.619520    11.00000   -1.50000
AFIX   0

C03O  1    0.948103    0.334768    1.120425    11.00000    0.07961    0.03709 =
         0.02271    0.01137    0.02155    0.00474
AFIX 137
H03T  2    0.930452    0.328138    1.153556    11.00000   -1.50000
H03U  2    0.905726    0.365083    1.114329    11.00000   -1.50000
H03V  2    1.029788    0.350397    1.131072    11.00000   -1.50000
AFIX   0

C03P  1    0.316563    0.186848   -0.108953    11.00000    0.05804    0.04340 =
         0.02657    0.01283   -0.01244    0.01143
AFIX  33
H4    2    0.267309    0.194136   -0.140432    11.00000   -1.50000
H48   2    0.384225    0.173490   -0.121542    11.00000   -1.50000
H49   2    0.275147    0.154508   -0.103470    11.00000   -1.50000
AFIX   0

C03Q  1    0.565568    0.042483    0.664363    11.00000    0.03473    0.04302 =
         0.07011    0.01731   -0.00042    0.00335
AFIX 137
H10   2    0.599990    0.009055    0.639463    11.00000   -1.50000
H50   2    0.490443    0.040824    0.639985    11.00000   -1.50000
H51   2    0.557708    0.037477    0.699952    11.00000   -1.50000
AFIX   0

C03R  1    0.776873    0.112031    0.840623    11.00000    0.05888    0.03318 =
         0.03038    0.00982    0.00917   -0.01269
AFIX 137
H03W  2    0.750042    0.077624    0.799177    11.00000   -1.50000
H03X  2    0.715441    0.134775    0.850387    11.00000   -1.50000
H03Y  2    0.800269    0.095685    0.869753    11.00000   -1.50000
AFIX   0

PART 1
C03S  1    0.706372    0.448743    0.804337    10.80117    0.03957    0.03059 =
         0.06153    0.00895    0.01483    0.00889
AFIX  23
H11   2    0.691122    0.487781    0.834393    10.80117   -1.20000
H52   2    0.788718    0.449004    0.816561    10.80117   -1.20000
AFIX   0

PART 0
C03T  1    1.138975    0.431704    1.021536    11.00000    0.05690    0.02398 =
         0.02914    0.00703    0.00949   -0.00343
AFIX 137
H03Z  2    1.179924    0.465055    1.017246    11.00000   -1.50000
H53   2    1.193683    0.412836    1.039390    11.00000   -1.50000
H54   2    1.089793    0.448749    1.048214    11.00000   -1.50000
AFIX   0

O03U  5    0.510488    0.431803    0.932342    11.00000    0.11783    0.08618 =
         0.09817    0.04500    0.02338    0.04831
C03V  1    0.641541    0.297867    0.872835    11.00000    0.03702    0.05623 =
         0.03690    0.01985    0.01304    0.01692
AFIX  23
H12   2    0.691400    0.266761    0.865969    11.00000   -1.20000
H55   2    0.689449    0.338773    0.886964    11.00000   -1.20000
AFIX   0

PART 1
C03W  1    1.049950    0.069841    0.380750    21.00000    0.02995    0.02080 =
         0.02579    0.01197   -0.00040    0.00255
AFIX  23
H03I  2    1.058093    0.035036    0.390826    21.00000   -1.20000
H03J  2    1.116098    0.103600    0.407946    21.00000   -1.20000
AFIX   0

PART 0
C03X  1    0.550397    0.363652    0.495998    11.00000    0.04696    0.03855 =
         0.06345    0.02641   -0.00867    0.00035
AFIX 137
H20   2    0.472645    0.340488    0.482900    11.00000   -1.50000
H56   2    0.561855    0.376985    0.465746    11.00000   -1.50000
H57   2    0.562632    0.400113    0.535588    11.00000   -1.50000
AFIX   0

C03Y  1    0.599637    0.124530    0.498911    11.00000    0.04627    0.06800 =
         0.03951    0.01317    0.01631    0.02773
AFIX 137
H03K  2    0.533858    0.142718    0.509281    11.00000   -1.50000
H03L  2    0.642521    0.118529    0.532890    11.00000   -1.50000
H03M  2    0.573529    0.084439    0.462198    11.00000   -1.50000
AFIX   0

C03Z  1    0.585888    0.300166    0.921400    11.00000    0.04764    0.06786 =
         0.04128    0.02584    0.01524    0.01307
AFIX  23
H13   2    0.525759    0.325246    0.922521    11.00000   -1.20000
H58   2    0.548906    0.257591    0.910093    11.00000   -1.20000
AFIX   0

C040  1    0.988578   -0.015003    0.086302    11.00000    0.07276    0.05264 =
         0.06288    0.02957    0.01833    0.02080
AFIX 137
H04W  2    0.950971   -0.010356    0.118166    11.00000   -1.50000
H04X  2    1.070198   -0.012192    0.101894    11.00000   -1.50000
H04Y  2    0.956471   -0.055443    0.050662    11.00000   -1.50000
AFIX   0

C041  1    0.153958    0.210937    0.090398    11.00000    0.03886    0.06390 =
         0.04368    0.03178    0.00719    0.01067
AFIX  23
H04L  2    0.086995    0.180710    0.083281    11.00000   -1.20000
H04M  2    0.135615    0.252865    0.109032    11.00000   -1.20000
AFIX   0

C042  1    0.440660    0.462882    0.923237    11.00000    0.06599    0.05321 =
         0.04979    0.02481    0.00953    0.00927
C043  1    0.431464    0.032376    0.210535    11.00000    0.04584    0.03707 =
         0.09737    0.01584   -0.00719    0.00518
AFIX 137
H04N  2    0.459404   -0.006284    0.191970    11.00000   -1.50000
H04O  2    0.390256    0.030328    0.239095    11.00000   -1.50000
H04P  2    0.495899    0.067315    0.232538    11.00000   -1.50000
AFIX   0

C044  1    0.852831    0.043129    0.050089    11.00000    0.06180    0.07546 =
         0.05613    0.03209    0.00593    0.02364
AFIX 137
H04Z  2    0.807421    0.004242    0.015999    11.00000   -1.50000
H59   2    0.853012    0.075931    0.037403    11.00000   -1.50000
H60   2    0.819931    0.054720    0.084684    11.00000   -1.50000
AFIX   0

C045  1    0.174929    0.198252    0.029722    11.00000    0.04951    0.08800 =
         0.04160    0.03263    0.00274    0.00859
AFIX 137
H04Q  2    0.107415    0.201696    0.003306    11.00000   -1.50000
H04R  2    0.190849    0.156323    0.010291    11.00000   -1.50000
H04S  2    0.240135    0.228503    0.036183    11.00000   -1.50000
AFIX   0

PART 1
C046  1    1.169866    0.032343    0.307583    21.00000    0.03397    0.03415 =
         0.04419    0.01986    0.01154    0.00582
AFIX 137
H04A  2    1.170289    0.019123    0.265060    21.00000   -1.50000
H04B  2    1.183754   -0.001289    0.318152    21.00000   -1.50000
H04C  2    1.229618    0.068985    0.334464    21.00000   -1.50000
AFIX   0

PART 0
C047  1    0.667091    0.327095    0.984200    11.00000    0.06057    0.09214 =
         0.04440    0.03092    0.01972    0.02444
AFIX 137
H04F  2    0.626241    0.325339    1.012999    11.00000   -1.50000
H04G  2    0.699926    0.370327    0.997101    11.00000   -1.50000
H04H  2    0.727973    0.303150    0.983387    11.00000   -1.50000
AFIX   0

C048  1    0.425448    0.447061    0.352615    11.00000    0.06007    0.03313 =
         0.11646    0.02131    0.05610    0.01176
AFIX 137
H04T  2    0.491664    0.480743    0.376682    11.00000   -1.50000
H04U  2    0.376216    0.447214    0.378550    11.00000   -1.50000
H04V  2    0.383074    0.453011    0.318496    11.00000   -1.50000
AFIX   0

PART 1
C049  1    0.674860    0.446056    0.741721    10.80117    0.05385    0.04047 =
         0.07510    0.02788    0.02484    0.01287
AFIX 137
H04I  2    0.689867    0.407472    0.711827    10.80117   -1.50000
H04J  2    0.720346    0.481541    0.742721    10.80117   -1.50000
H04K  2    0.593993    0.447417    0.730129    10.80117   -1.50000
AFIX   0

PART 0
C04A  1    0.326514    0.453551    0.929500    11.00000    0.07031    0.09693 =
         0.05955    0.02935    0.00895   -0.02075
AFIX 137
H04   2    0.270763    0.445014    0.891416    11.00000   -1.50000
H61   2    0.316270    0.490993    0.963005    11.00000   -1.50000
H62   2    0.315592    0.418359    0.938298    11.00000   -1.50000
AFIX   0

PART 1
C04B  1    1.054849    0.048202    0.315460    21.00000    0.03258    0.02528 =
         0.02911    0.01479    0.00652    0.00611
AFIX  23
H04D  2    1.039967    0.081236    0.303463    21.00000   -1.20000
H04E  2    0.994653    0.011160    0.288106    21.00000   -1.20000
AFIX   0

PART 0
C04C  1    0.471232    0.511546    0.907959    11.00000    0.08541    0.07091 =
         0.07553    0.04029    0.01494    0.00407
AFIX 137
H33   2    0.453022    0.550169    0.935970    11.00000   -1.50000
H63   2    0.428568    0.500033    0.865972    11.00000   -1.50000
H64   2    0.552875    0.517497    0.911556    11.00000   -1.50000
AFIX   0

PART 2
CO46  1    1.116209    0.082258    0.356213   -21.00000    0.04334    0.03826 =
         0.05006    0.03303    0.01435    0.00536
AFIX  23
HO4A  2    1.155258    0.116111    0.397451   -21.00000   -1.20000
HO4B  2    1.084935    0.101211    0.329975   -21.00000   -1.20000
AFIX   0
CO3W  1    1.020935    0.042744    0.360040   -21.00000    0.04241    0.01565 =
         0.06583    0.02461    0.01525    0.00928
AFIX  23
HO3A  2    1.050645    0.021199    0.383959   -21.00000   -1.20000
HO3B  2    0.975175    0.011484    0.318825   -21.00000   -1.20000
AFIX   0
CO4B  1    1.202066    0.043129    0.329681   -21.00000    0.05629    0.06312 =
         0.07725    0.04866    0.03790    0.03179
AFIX 137
HO4C  2    1.266973    0.070240    0.331024   -21.00000   -1.50000
HO4D  2    1.165359    0.012430    0.287286   -21.00000   -1.50000
HO4E  2    1.228529    0.021804    0.353842   -21.00000   -1.50000
AFIX   0

C1    1    0.741645    0.435967    0.806287    10.19883    0.05793    0.02304 =
         0.04188    0.00600    0.03259    0.01405
AFIX  23
H1A   2    0.807206    0.444347    0.841123    10.19883   -1.20000
H1B   2    0.764555    0.415126    0.768130    10.19883   -1.20000
AFIX   0
C0    1    0.706840    0.496268    0.812166    10.19883    0.06927    0.04215 =
         0.07904    0.03199    0.02477    0.03024
AFIX 137
H0A   2    0.658669    0.489610    0.772754    10.19883   -1.50000
H0B   2    0.774856    0.527556    0.824644    10.19883   -1.50000
H0C   2    0.664473    0.510656    0.842903    10.19883   -1.50000
AFIX   0
HKLF 4


REM  exp_1113_brh_1_claire_abs_a.res in P-1
REM wR2 = 0.0771, GooF = S = 1.012, Restrained GooF = 1.011 for all data
REM R1 = 0.0335 for 26595 Fo > 4sig(Fo) and 0.0486 for all 33135 data
REM 1483 parameters refined using 48 restraints

END

WGHT      0.0320      7.2300

REM Highest difference peak  1.105,  deepest hole -0.648,  1-sigma level  0.097
Q1    1   0.9807  0.2629  0.8073  11.00000  0.05    1.11
Q2    1   0.9028  0.1496  0.6747  11.00000  0.05    1.06
Q3    1   1.1365  0.3214  0.7530  11.00000  0.05    1.00
Q4    1   1.1596  0.1916  0.7387  11.00000  0.05    0.97
Q5    1   0.8571  0.2688  0.6743  11.00000  0.05    0.94
Q6    1   0.9762  0.2290  0.7826  11.00000  0.05    0.91
Q7    1   0.6656  0.2085  0.2919  11.00000  0.05    0.89
Q8    1   0.6774  0.2599  0.1954  11.00000  0.05    0.88
Q9    1   1.0405  0.1908  0.5939  11.00000  0.05    0.79
Q10   1   0.7482  0.3581  0.3391  11.00000  0.05    0.79
;
_shelx_res_checksum                25164
_shelx_hkl_file
;
   0   0   2 4514.83  108.27
   0   0   3 2657.45   64.59
   0   0   3 2786.10   64.63
   0   0   3 2590.56   64.87
   0   0   4   39.58    1.37
   0   0   4   36.92    1.48
   0   0   4   36.22    1.73
   0   0  -4   37.93    1.73
   0   0  -5  125.30    4.02
   0   0   5  123.08    3.56
   0   0   5  130.59    3.72
   0   0   6   91.38    2.46
   0   0  -6   93.03    3.36
   0   0   6   85.22    2.80
   0   0   6   91.70    3.01
   0   0   7  653.51   16.08
   0   0   7  668.80   16.62
   0   0  -7  661.44   17.11
   0   0   7  661.11   16.53
   0   0  -8   95.03    3.43
   0   0   8  104.39    2.84
   0   0   8  106.48    3.49
   0   0  -8  104.44    3.97
   0   0   8  103.07    3.32
   0   0   9  100.10    3.55
   0   0   9  104.48    3.39
   0   0  -9   97.94    4.05
   0   0  -9   99.69    3.54
   0   0  10   10.10    1.61
   0   0  10    9.98    1.18
   0   0 -10   12.43    1.90
   0   0 -10    9.31    1.46
   0   0  11   27.86    2.05
   0   0  11   24.04    1.60
   0   0 -11   29.44    2.47
   0   0 -11   25.52    1.93
   0   0  12    0.35    1.36
   0   0  12    0.55    0.89
   0   0 -12    1.34    1.70
   0   0 -12    0.09    1.24
   0   0  13    1.59    1.47
   0   0  13    1.18    0.95
   0   0 -13   -0.29    1.67
   0   0 -13    1.67    1.35
   0   0  14    1.50    1.47
   0   0  14    1.09    0.97
   0   0 -14    1.60    0.73
   0   0 -14    2.14    1.81
   0   0 -14    4.12    1.45
   0   0  15  171.43    5.71
   0   0  15  169.65    5.51
   0   0 -15  159.65    4.82
   0   0 -15  161.94    6.33
   0   0 -15  165.77    5.74
   0   0  16  216.12    6.92
   0   0 -16  208.88    6.00
   0   0  16  219.90    6.77
   0   0 -16  205.59    7.59
   0   0 -16  207.64    6.97
   0   0 -17    3.98    1.73
   0   0  17    3.17    1.29
   0   0  17    2.98    1.69
   0   0 -17    2.83    2.11
   0   0 -17    3.76    0.92
   0   0  18  162.60    5.92
   0   0 -18  161.80    4.89
   0   0  18  155.77    5.59
   0   0 -18  167.23    6.66
   0   0 -18  168.21    6.06
   0   0 -19    2.00    1.90
   0   0  19    2.66    1.38
   0   0  19    1.06    1.79
   0   0 -19   -1.54    2.20
   0   0 -19    1.81    0.87
   0   0 -20   13.38    1.21
   0   0 -20   11.99    2.66
   0   0  20   13.61    1.84
   0   0 -20   14.48    2.29
   0   0 -21   31.95    2.96
   0   0 -21   42.43    3.63
   0   0 -21   40.92    2.71
   0   0 -21   33.20    1.76
   0   0  21   30.10    2.48
   0   0 -22   -0.81    2.20
   0   0 -22   -0.14    1.60
   0   0  22   -0.28    1.49
   0   0 -22    0.13    0.81
   0   0 -22    0.86    2.48
   0   0  23   28.34    2.46
   0   0 -23   29.35    2.56
   0   0 -23   26.50    3.33
   0   0 -24   12.07    2.05
   0   0  24   13.79    2.08
   0   0 -25   60.66    3.54
   0   0  25   55.39    3.45
   0   0  26  125.58    5.36
   0   0  27   10.61    2.30
   0   0  28  351.25   11.17
   0   0  29   72.10    4.22
   0   0  29   67.62    5.64
   0   0  30   58.01    5.51
   0  -1  30    7.68    4.10
   0  -1  29   44.84    5.14
   0  -1  29   52.27    3.74
   0  -1  28   19.99    4.28
   0  -1  28   22.48    2.73
   0  -1  27   46.27    3.35
   0  -1  26   27.56    2.67
   0   1 -25    6.02    1.92
   0  -1  25    4.09    1.72
   0   1 -25    3.56    2.32
   0   1 -24   19.00    3.11
   0   1 -24   19.36    2.35
   0   1 -24   20.50    2.79
   0  -1  24   19.53    2.27
   0   1 -23    2.00    2.20
   0  -1  23    1.30    1.48
   0   1 -23    1.27    2.48
   0   1 -22   13.96    2.46
   0  -1  22   16.96    2.05
   0   1 -22   14.62    2.82
   0   1 -22   14.03    1.24
   0   1 -21    2.76    2.03
   0  -1  21    1.20    1.45
   0   1 -21    0.99    2.25
   0   1 -21    1.88    0.87
   0   1 -20   -0.29    1.96
   0  -1  20    0.13    1.29
   0   1 -20   -1.73    2.16
   0   1 -20   -0.38    0.85
   0   1 -19   14.91    2.22
   0  -1  19   16.87    1.89
   0   1 -19   22.16    2.73
   0   1 -19   20.24    1.39
   0   1 -18    8.94    1.98
   0  -1  18   11.01    1.63
   0   1 -18    9.93    2.37
   0   1 -18    9.44    1.08
   0   1 -17   28.73    2.51
   0   1 -17   28.75    1.57
   0  -1  17   29.60    2.14
   0   1 -17   30.13    2.92
   0  -1  16   54.24    2.97
   0   1 -16   56.90    3.59
   0   1 -16   51.90    2.14
   0  -1  16   49.90    2.70
   0   1 -16   51.37    2.99
   0  -1  15   54.42    2.88
   0   1 -15   52.03    3.29
   0  -1  15   53.04    2.63
   0   1 -15   54.12    2.12
   0   1 -15   47.60    2.83
   0  -1  14  154.76    5.13
   0   1 -14  147.33    5.64
   0   1 -14  143.68    4.30
   0  -1  14  143.18    4.85
   0   1 -14  142.03    5.10
   0  -1  13    3.71    1.41
   0   1 -13    4.93    1.74
   0   1 -13    3.69    0.74
   0  -1  13    3.30    1.10
   0   1 -13    4.12    1.41
   0  -1  12   25.27    1.95
   0   1 -12   24.67    2.27
   0  -1  12   21.81    1.58
   0   1 -12   23.24    1.25
   0   1 -12   23.58    1.93
   0  -1  11    0.69    1.26
   0   1 -11    0.68    1.50
   0   1 -11    0.17    0.67
   0  -1  11    0.51    0.94
   0   1 -11   -0.16    1.34
   0  -1  10    3.36    1.27
   0   1 -10    3.00    1.52
   0  -1  10    4.28    1.01
   0   1 -10    3.06    0.69
   0   1 -10    4.47    1.37
   0   1  -9    0.59    1.11
   0   1  -9    0.56    1.27
   0  -1   9   -0.13    1.06
   0   1  -9    0.32    0.45
   0   1  -9    0.35    0.53
   0  -1   9   -0.24    0.76
   0   1  -8   24.39    1.52
   0   1  -8   23.34    1.78
   0   1  -8   24.05    0.94
   0  -1   8   25.09    1.37
   0   1  -8   24.24    1.09
   0  -1   8   23.34    1.50
   0   1  -7   19.84    1.65
   0   1  -7   23.47    0.86
   0   1  -7   17.84    0.91
   0  -1   7   20.08    1.19
   0  -1   7   19.44    1.37
   0   1  -6   23.32    0.88
   0   1  -6   25.74    1.64
   0  -1   6   24.59    1.42
   0   1  -5   10.76    0.53
   0  -1   5   11.38    0.96
   0   1  -5   10.71    1.12
   0  -1   4    1.09    0.60
   0   1  -4    0.71    0.67
   0   1  -3    0.57    0.39
   0  -1   3    0.22    0.22
   0  -1   3    0.21    0.47
   0   1  -3   -0.35    0.33
   0   1   2   18.07    0.50
   0  -1  -2   17.62    0.57
   0   1   3   -0.03    0.55
   0   1   3    0.59    0.39
   0   1   4    4.63    0.83
   0   1   4    4.05    0.57
   0   1   5   23.69    1.42
   0   1   5   20.92    1.07
   0  -1  -6   18.91    1.73
   0   1   6   19.93    0.87
   0   1   6   20.27    1.11
   0   1   6   21.66    1.40
   0  -1  -7   11.21    1.63
   0   1   7   14.78    1.29
   0  -1  -7   13.54    1.25
   0   1   7   12.27    0.70
   0   1   7   12.06    0.95
   0  -1  -8    8.09    1.62
   0   1   8    9.25    1.29
   0  -1  -8    7.61    1.22
   0   1   8    8.68    0.65
   0   1   8    8.94    0.92
   0  -1  -9    2.52    1.69
   0   1   9    2.58    1.31
   0  -1  -9    2.69    1.24
   0   1   9    2.97    0.57
   0   1   9    3.03    0.87
   0  -1 -10    2.61    1.70
   0   1  10    1.61    1.34
   0  -1 -10    2.73    1.32
   0   1  10    3.11    0.62
   0   1  10    1.78    0.94
   0  -1 -11  117.31    4.72
   0   1  11  106.17    4.01
   0  -1 -11  108.76    4.01
   0   1  11  105.43    3.12
   0   1  11  109.65    3.73
   0  -1 -12   87.37    4.25
   0   1  12   89.23    3.60
   0  -1 -12   85.78    3.62
   0   1  12   89.89    2.71
   0   1  12   87.97    3.31
   0   1  13   62.18    2.96
   0  -1 -13   54.15    2.86
   0   1  13   57.18    2.61
   0  -1 -13   54.76    3.41
   0   1  14  312.81    9.01
   0  -1 -14  295.03    9.01
   0   1  14  293.43    8.69
   0  -1 -14  314.05    9.82
   0   1  15   70.04    3.37
   0  -1 -15   64.48    3.38
   0   1  15   67.50    3.03
   0  -1 -15   64.11    3.90
   0   1  16   55.55    3.12
   0  -1 -16   53.49    3.14
   0   1  16   57.48    2.84
   0  -1 -16   54.21    3.72
   0   1  17   89.12    4.00
   0  -1 -17   83.28    3.99
   0   1  17   83.56    3.63
   0  -1 -17   84.70    2.99
   0  -1 -17   81.99    4.59
   0  -1 -18    2.90    2.33
   0  -1 -18   -1.94    1.82
   0   1  18    1.15    1.85
   0  -1 -18    1.15    1.41
   0  -1 -18    1.36    0.85
   0   1  18    2.07    1.36
   0  -1 -19    8.63    2.57
   0  -1 -19   11.49    2.18
   0   1  19    7.08    2.03
   0  -1 -19    9.38    1.76
   0   1  19    5.82    1.52
   0  -1 -19    6.90    1.02
   0  -1 -20   19.83    2.08
   0   1  20   18.09    2.45
   0  -1 -20   17.91    1.35
   0   1  20   22.07    2.11
   0  -1 -20   19.56    3.00
   0  -1 -21    5.47    0.98
   0  -1 -21    5.88    1.70
   0  -1 -21    4.74    2.67
   0   1  21    4.01    1.57
   0  -1 -22   42.32    3.87
   0   1  22   34.49    2.69
   0  -1 -22   37.87    2.74
   0   1  23    1.46    1.54
   0  -1 -23    1.83    1.72
   0   1  24    1.82    1.71
   0  -1 -24    2.04    1.79
   0   1  25   14.76    2.25
   0  -1 -25   15.37    2.32
   0   1  26    0.65    1.86
   0   1  27    5.88    2.26
   0   1  28   14.19    2.61
   0   1  29    1.60    2.11
   0   1  30    7.37    4.04
   0  -2  30   82.16    6.06
   0  -2  29   13.69    4.11
   0  -2  29    8.65    2.31
   0  -2  28  121.00    6.90
   0  -2  28  128.93    5.61
   0  -2  27   11.69    3.64
   0  -2  27   16.40    2.41
   0   2 -26   -1.64    2.38
   0  -2  26    1.68    3.13
   0  -2  26   -1.14    1.77
   0  -2  25    9.43    1.93
   0   2 -25    9.20    2.45
   0  -2  24    4.53    1.76
   0   2 -24    4.98    2.29
   0   2 -24    9.48    2.76
   0  -2  23  116.63    5.06
   0   2 -23  132.80    5.64
   0   2 -23  141.16    6.18
   0  -2  22    1.11    1.46
   0   2 -22    1.42    1.99
   0   2 -22    1.18    0.82
   0   2 -22   -1.58    2.38
   0  -2  21   10.69    1.76
   0   2 -21    8.89    2.20
   0   2 -21   12.49    1.17
   0   2 -21    8.19    2.44
   0  -2  20   59.65    3.23
   0   2 -20   63.26    3.65
   0   2 -20   68.98    2.61
   0   2 -20   70.33    4.12
   0  -2  19    0.12    1.30
   0   2 -19   -1.23    1.80
   0   2 -19    0.62    0.80
   0   2 -19    1.76    2.00
   0  -2  18  495.24   13.78
   0   2 -18  475.24   13.96
   0   2 -18  505.59   12.94
   0   2 -18  505.88   14.63
   0  -2  17  291.24    8.60
   0   2 -17  282.30    8.76
   0   2 -17  279.45    7.76
   0   2 -17  285.82    9.31
   0  -2  16  479.15   13.20
   0   2 -16  485.29   13.44
   0   2 -16  480.28   12.45
   0   2 -16  482.57   13.95
   0  -2  15 1170.72   28.57
   0   2 -15 1074.38   28.60
   0   2 -15 1118.48   27.79
   0   2 -15 1148.53   29.35
   0  -2  14    6.47    1.18
   0   2 -14    7.46    1.59
   0   2 -14    5.19    0.81
   0   2 -14    7.51    1.81
   0  -2  13  228.38    6.68
   0   2 -13  228.85    6.85
   0   2 -13  210.17    6.05
   0   2 -13  227.70    7.27
   0   2 -12  138.77    5.06
   0   2 -12  141.68    4.71
   0   2 -12  134.73    4.00
   0   2 -12  132.04    3.74
   0  -2  12  142.70    4.54
   0   2 -11    2.43    1.37
   0   2 -11    1.13    1.51
   0   2 -11    0.54    0.62
   0   2 -11    1.63    0.60
   0  -2  11    0.94    0.91
   0   2 -10   76.10    3.06
   0   2 -10   78.38    3.38
   0   2 -10   79.00    2.52
   0   2 -10   77.13    2.32
   0  -2  10   84.98    2.95
   0   2  -9  128.27    4.18
   0   2  -9  127.89    4.46
   0   2  -9  134.12    3.73
   0  -2   9  137.27    4.12
   0   2  -9  129.27    3.52
   0   2  -8  668.06   16.54
   0   2  -8  694.68   16.72
   0   2  -8  669.04   17.39
   0   2  -7   11.45    0.75
   0   2  -7   10.84    1.27
   0   2  -6  586.97   14.85
   0  -2   5  778.94   18.97
   0   2  -5  773.41   19.25
   0  -2   5  784.89   19.28
   0   2  -4  478.66   11.90
   0  -2   4  475.87   11.75
   0  -2   4  488.05   12.00
   0   2  -3 1540.53   32.35
   0  -2   3 1592.48   32.56
   0  -2   0 9999.00  239.11
   0  -2  -1  103.21    2.37
   0   2   1   73.19    2.25
   0  -2  -2  555.14   13.59
   0   2   2  553.89   13.49
   0  -2  -3  261.71    6.65
   0   2   3  259.71    6.77
   0   2   3  258.75    6.56
   0  -2  -4   82.65    2.58
   0   2   4   85.68    2.74
   0   2   4   85.86    2.49
   0  -2  -5  911.29   22.45
   0   2   5  921.88   22.60
   0   2   5  907.45   22.38
   0  -2  -6    9.77    0.88
   0   2   6   10.36    1.16
   0   2   6    9.80    0.81
   0  -2  -7   88.09    2.91
   0   2   7   88.24    2.84
   0   2   7   91.10    3.16
   0  -2  -7   80.66    3.06
   0  -2  -8   69.33    2.83
   0   2   8   68.17    2.82
   0   2   8   71.48    2.19
   0  -2  -8   72.08    2.63
   0   2   8   69.62    2.52
   0  -2  -8   68.24    3.35
   0   2   9    1.37    0.65
   0  -2  -9    2.41    1.00
   0   2   9    2.03    1.49
   0  -2  -9    2.17    1.32
   0   2   9    1.55    0.89
   0   2  10  423.75   10.65
   0  -2 -10  407.13   11.21
   0   2  10  429.50   11.19
   0   2  10  427.23   11.49
   0  -2 -10  417.20   11.48
   0  -2 -11  419.26   11.98
   0   2  11  438.77   11.69
   0   2  11  444.52   11.11
   0   2  11  450.58   12.00
   0  -2 -11  434.47   11.75
   0  -2 -12  522.59   13.85
   0  -2 -12  498.92   14.09
   0  -2 -12  530.94   14.98
   0   2  12  531.20   13.12
   0   2  12  541.03   14.10
   0   2  12  501.47   13.77
   0  -2 -13  561.87   15.22
   0  -2 -13  571.75   15.56
   0  -2 -13  567.69   16.43
   0   2  13  581.97   14.44
   0   2  13  586.78   15.50
   0   2  13  577.21   15.20
   0  -2 -14   20.29    1.79
   0  -2 -14   20.02    2.10
   0  -2 -14   18.55    2.53
   0   2  14   18.79    1.14
   0   2  14   20.66    1.71
   0   2  14   22.64    2.20
   0  -2 -15  227.92    7.30
   0  -2 -15  209.19    6.84
   0   2  15  218.86    6.85
   0   2  15  226.21    7.20
   0  -2 -15  227.29    8.06
   0   2  16    2.87    1.81
   0  -2 -16    5.80    2.37
   0   2  16    6.82    1.36
   0  -2 -16    4.72    1.43
   0  -2 -17   44.72    3.62
   0  -2 -17   42.24    2.58
   0   2  17   42.88    2.94
   0   2  17   44.92    2.57
   0  -2 -18    1.62    2.24
   0  -2 -18    1.62    1.44
   0   2  18    3.26    1.91
   0  -2 -18    0.75    0.82
   0   2  18    0.23    1.31
   0  -2 -19   -2.09    2.50
   0  -2 -19   -0.73    1.43
   0   2  19   -0.27    1.92
   0  -2 -19   -0.06    0.86
   0   2  19    2.20    1.45
   0  -2 -20    0.86    2.49
   0   2  20   -0.64    1.49
   0  -2 -20    0.97    0.84
   0  -2 -20    1.65    1.47
   0   2  20   -2.68    2.05
   0  -2 -21    2.69    2.56
   0   2  21    2.42    1.58
   0  -2 -21    3.64    0.94
   0  -2 -21    2.64    1.60
   0   2  21    1.32    2.00
   0   2  22   17.91    2.15
   0  -2 -22   14.11    2.08
   0   2  22   17.59    2.53
   0  -2 -22   15.23    3.09
   0  -2 -23    8.94    1.93
   0   2  23   11.65    1.95
   0  -2 -24    6.03    1.88
   0   2  24    7.72    1.88
   0   2  25   27.65    2.64
   0   2  26  203.27    7.34
   0   2  27    6.36    2.24
   0   2  28  209.26    7.68
   0  -3  31   51.50    5.24
   0  -3  30   11.48    4.01
   0  -3  29   97.02    4.97
   0   3 -29  111.80    5.44
   0  -3  28   13.67    3.72
   0  -3  28   17.87    2.51
   0   3 -28   14.60    2.98
   0  -3  27    3.69    3.23
   0  -3  27    3.05    1.91
   0   3 -27    4.87    2.44
   0  -3  26    3.10    1.76
   0   3 -26   -0.18    2.36
   0  -3  25   -0.79    1.70
   0  -3  25   -2.05    2.95
   0   3 -25    1.23    2.27
   0   3 -25   -1.89    2.66
   0  -3  24    7.26    1.88
   0  -3  24    1.31    2.84
   0   3 -24    6.61    2.36
   0   3 -24    3.26    2.49
   0  -3  23    3.64    1.61
   0  -3  23    6.27    2.87
   0   3 -23   -0.49    2.22
   0   3 -23    0.39    2.34
   0   3 -22    2.02    2.11
   0   3 -22    3.98    2.23
   0  -3  22    1.82    1.47
   0   3 -21   15.21    2.36
   0   3 -21   15.49    2.58
   0  -3  21   14.68    1.94
   0   3 -20    3.14    1.92
   0   3 -20    4.69    0.91
   0   3 -20    2.61    1.97
   0  -3  20    3.08    1.39
   0   3 -19    0.41    1.86
   0   3 -19    0.06    0.81
   0   3 -19   -1.00    1.92
   0  -3  19    1.35    1.41
   0   3 -18    9.92    2.14
   0   3 -18    4.06    0.97
   0   3 -18    4.09    2.01
   0  -3  18    7.19    1.41
   0   3 -17   27.22    2.45
   0   3 -17   28.95    1.63
   0   3 -17   29.11    2.76
   0  -3  17   30.47    2.24
   0   3 -16    7.09    1.80
   0   3 -16    6.01    0.93
   0   3 -16    2.10    1.75
   0  -3  16    5.92    1.38
   0  -3  15    3.42    1.13
   0   3 -15    2.90    0.67
   0   3 -15    2.42    0.78
   0   3 -15    1.18    1.61
   0   3 -15    2.89    1.60
   0  -3  14    1.47    1.01
   0   3 -14    1.76    0.63
   0   3 -14    1.63    0.67
   0   3 -14    1.34    1.47
   0   3 -14    0.70    1.46
   0  -3  13   -0.09    0.98
   0   3 -13    1.58    0.62
   0   3 -13    1.39    0.71
   0   3 -13    0.79    1.43
   0   3 -13    0.18    1.43
   0  -3  12    4.11    1.07
   0   3 -12    4.88    0.67
   0   3 -12    4.60    0.79
   0   3 -12    5.77    1.54
   0   3 -12    2.97    1.53
   0   3 -11   10.04    1.64
   0  -3  11   13.72    1.37
   0   3 -11   11.45    0.95
   0   3 -11   11.71    0.83
   0   3 -11   12.20    1.64
   0  -3  11   11.63    1.78
   0   3 -10    3.60    1.29
   0   3 -10    4.92    1.24
   0  -3  10    1.74    1.37
   0   3 -10    3.29    0.69
   0   3  -9   24.16    1.14
   0   3  -9   23.11    1.68
   0   3  -8    0.89    0.47
   0  -3   8    1.47    1.12
   0   3  -8    2.04    0.97
   0  -3   8    1.21    0.52
   0  -3   7   12.82    1.31
   0   3  -7   12.02    1.15
   0  -3   7   11.01    0.75
   0   3  -6   33.61    1.47
   0  -3   6   32.76    1.22
   0  -3   6   32.78    1.69
   0   3  -5   13.38    0.87
   0  -3   5   15.10    1.17
   0  -3   5   13.18    0.71
   0   3  -4    2.91    0.47
   0   3  -4    2.29    0.50
   0  -3   3    0.89    0.38
   0   3  -3    0.33    0.29
   0  -3   2    2.48    0.39
   0  -3   1    7.18    0.47
   0   3   0    1.95    0.35
   0  -3   0    1.97    0.43
   0   3   1    9.12    0.51
   0   3   1    9.19    0.60
   0  -3  -1    9.02    0.65
   0  -3  -2    3.03    0.62
   0   3   2    2.68    0.38
   0  -3  -3    6.96    0.70
   0   3   3    7.95    0.58
   0  -3  -4    2.40    0.67
   0   3   4    2.59    0.51
   0   3   4    2.61    0.98
   0  -3  -5    0.91    0.64
   0   3   5    2.02    0.55
   0  -3  -5    1.55    0.58
   0   3   5    0.89    0.87
   0  -3  -6    3.32    0.78
   0   3   6    2.68    0.63
   0   3   6    3.16    1.07
   0  -3  -7    6.62    0.98
   0   3   7    5.35    0.85
   0   3   7    4.73    1.16
   0  -3  -8    3.57    1.01
   0   3   8    4.17    0.90
   0   3   8    4.94    1.38
   0  -3  -9   21.19    1.51
   0   3   9   21.22    1.40
   0   3   9   23.55    1.90
   0  -3 -10    2.08    1.00
   0   3  10    1.65    0.92
   0   3  10    2.23    0.70
   0   3  10    1.99    1.46
   0  -3 -11   61.67    2.68
   0   3  11   61.07    2.57
   0   3  11   61.80    2.16
   0   3  11   60.01    2.99
   0   3  12   85.98    3.73
   0   3  12   91.89    2.85
   0   3  12   85.03    3.31
   0  -3 -12   85.20    3.41
   0  -3 -12   90.94    4.34
   0  -3 -13   40.11    3.26
   0   3  13   41.79    1.72
   0  -3 -13   39.07    2.27
   0   3  13   39.95    2.69
   0   3  13   48.38    2.35
   0  -3 -14  234.21    8.28
   0   3  14  223.37    6.17
   0  -3 -14  225.22    7.01
   0   3  14  231.84    7.32
   0   3  14  227.33    6.91
   0  -3 -15   11.04    2.35
   0   3  15    8.03    0.92
   0   3  15    8.04    1.39
   0  -3 -15    7.70    1.47
   0   3  15   10.50    1.99
   0  -3 -16    1.39    1.30
   0   3  16    0.52    1.18
   0   3  16    0.99    1.76
   0  -3 -16    0.98    2.10
   0  -3 -17    1.01    1.43
   0   3  17    0.77    1.29
   0   3  17    2.06    1.92
   0  -3 -17   -1.43    2.27
   0  -3 -18    3.30    1.55
   0   3  18    1.16    1.37
   0   3  18    0.13    1.94
   0  -3 -18   -0.42    2.32
   0  -3 -19   41.28    2.72
   0   3  19   39.12    2.63
   0   3  19   44.80    3.14
   0  -3 -19   37.96    3.68
   0  -3 -20   17.48    2.04
   0  -3 -20   15.53    1.34
   0   3  20   14.39    1.89
   0   3  20   19.62    2.56
   0  -3 -20   15.35    3.05
   0  -3 -21    2.54    1.69
   0   3  21    0.67    1.49
   0   3  21    1.19    2.11
   0  -3 -21    2.09    2.69
   0  -3 -22    0.97    1.63
   0   3  22    2.80    1.59
   0   3  22    5.84    2.26
   0  -3 -23   -0.14    1.69
   0   3  23    0.58    1.66
   0   3  23   -1.75    2.22
   0   3  24   20.42    2.34
   0  -3 -24   19.50    2.43
   0   3  25   83.45    4.23
   0   3  26    2.59    2.07
   0   3  27   64.36    3.96
   0   3  28   26.11    2.90
   0  -4  31   -1.08    3.77
   0  -4  30    3.93    2.22
   0   4 -30    6.43    2.83
   0  -4  30    7.14    3.82
   0  -4  29    2.73    2.10
   0   4 -29   -2.17    2.60
   0  -4  29   -2.32    3.52
   0  -4  28   12.48    2.27
   0   4 -28    9.67    2.76
   0  -4  28   16.02    3.75
   0  -4  27    1.70    1.81
   0   4 -27    0.94    2.34
   0  -4  27    1.21    3.13
   0  -4  26    1.64    1.82
   0  -4  26    0.23    2.95
   0   4 -26    1.45    2.32
   0  -4  25  111.91    5.02
   0  -4  25  112.52    6.06
   0   4 -25  124.02    5.82
   0   4 -25  120.65    5.45
   0  -4  24    6.25    1.93
   0  -4  24   10.50    3.16
   0   4 -24   11.16    2.68
   0   4 -24   13.10    2.64
   0  -4  23  204.01    7.20
   0  -4  23  216.08    8.22
   0   4 -23  214.08    7.91
   0   4 -23  202.45    7.43
   0  -4  22   18.94    2.17
   0  -4  22   18.17    3.02
   0   4 -22   28.15    2.91
   0   4 -22   20.72    2.56
   0  -4  21    6.75    1.57
   0  -4  21    9.68    2.59
   0   4 -21   12.80    2.42
   0   4 -21    5.52    2.06
   0  -4  20    7.35    1.64
   0  -4  20    6.52    2.56
   0   4 -20    4.93    2.05
   0   4 -20   10.96    2.18
   0  -4  19   21.71    2.01
   0  -4  19   17.30    2.77
   0   4 -19   23.40    2.60
   0   4 -19   22.84    2.55
   0  -4  18 1205.04   30.63
   0  -4  18 1179.75   31.23
   0   4 -18 1215.67   31.14
   0   4 -18 1196.13   30.80
   0   4 -17 1154.98   29.55
   0   4 -17 1212.88   29.93
   0  -4  17 1221.59   29.51
   0  -4  17 1137.87   29.98
   0   4 -17 1116.59   28.16
   0   4 -16  134.84    4.02
   0   4 -16  154.28    5.49
   0   4 -16  151.36    5.26
   0  -4  16  146.71    5.60
   0  -4  16  151.33    5.10
   0   4 -16  138.00    4.30
   0   4 -15 1062.41   26.88
   0  -4  15 1063.69   26.99
   0   4 -15 1021.46   25.44
   0   4 -15 1073.88   26.62
   0  -4  15 1099.80   26.55
   0   4 -15  995.72   25.75
   0   4 -14   68.29    3.33
   0  -4  14   79.68    3.62
   0   4 -14   74.08    2.34
   0   4 -14   69.69    3.18
   0  -4  14   75.66    3.09
   0   4 -14   70.75    2.54
   0   4 -13   42.38    2.48
   0  -4  13   42.49    2.68
   0   4 -13   40.45    1.57
   0   4 -13   39.45    2.42
   0  -4  13   44.53    2.19
   0   4 -13   40.60    1.73
   0  -4  12    3.94    1.64
   0   4 -12    3.38    1.45
   0   4 -12    4.01    1.46
   0   4 -12    2.21    0.72
   0  -4  12    2.47    1.59
   0   4 -11   -0.08    1.30
   0   4 -11   -0.08    1.28
   0  -4  11    0.90    1.46
   0  -4  11    3.04    1.69
   0  -4  10  124.20    4.38
   0   4 -10  125.91    4.18
   0  -4  10  132.88    3.78
   0  -4  10  125.14    4.43
   0   4 -10  125.79    4.21
   0  -4   9    6.50    1.33
   0  -4   9    7.78    1.33
   0   4  -9    6.84    1.09
   0  -4   9    6.90    0.70
   0  -4   8  246.72    6.89
   0  -4   8  242.01    6.77
   0   4  -8  237.56    6.62
   0  -4   8  243.90    6.39
   0  -4   7  744.55   18.29
   0   4  -7  714.69   17.93
   0  -4   7  718.35   17.82
   0   4  -6  220.49    5.82
   0  -4   6  223.95    5.81
   0   4  -5  129.46    3.48
   0  -4   5  129.05    3.69
   0   4  -4    1.52    0.44
   0  -4   4    2.46    0.53
   0  -4   3  596.50   14.72
   0  -4   2  765.63   18.74
   0  -4   1  148.17    3.99
   0  -4   1  148.22    4.00
   0   4   0  874.11   21.05
   0   4   0  868.45   21.17
   0  -4   0  857.39   21.18
   0  -4   0  865.24   21.19
   0   4   1    4.07    0.49
   0   4   1    4.77    0.65
   0  -4  -1    4.14    0.63
   0   4   1    4.60    0.40
   0   4   2   45.70    1.40
   0  -4  -3  550.71   13.89
   0   4   3  580.92   13.90
   0   4   4   14.31    0.80
   0  -4  -4   11.58    0.91
   0  -4  -4   15.07    0.81
   0  -4  -5  241.77    6.47
   0   4   5  232.03    6.27
   0  -4  -5  241.82    6.27
   0   4   5  235.72    6.67
   0  -4  -6  264.36    7.12
   0   4   6  261.58    6.95
   0  -4  -6  261.81    6.94
   0   4   6  255.91    7.34
   0  -4  -7  143.43    4.45
   0   4   7  150.50    4.31
   0   4   7  143.92    4.72
   0  -4  -8 1060.90   26.26
   0   4   8 1049.66   26.09
   0   4   8 1051.09   26.51
   0  -4  -9  565.99   14.73
   0   4   9  570.19   14.58
   0   4   9  566.33   15.00
   0  -4 -10 2002.51   48.59
   0   4  10 1943.68   48.41
   0   4  10 2001.55   48.87
   0   4  11 1688.32   41.38
   0  -4 -11 1675.52   41.50
   0   4  11 1663.23   40.87
   0   4  11 1706.47   41.80
   0   4  12  224.49    6.17
   0  -4 -12  222.53    7.96
   0  -4 -12  227.22    6.80
   0   4  12  221.35    6.68
   0   4  12  231.64    7.17
   0   4  13 2336.65   56.75
   0   4  13 2320.49   57.83
   0  -4 -13 2423.66   59.06
   0  -4 -13 2340.41   57.51
   0   4  13 2324.69   57.41
   0   4  14   61.54    2.28
   0  -4 -14   62.67    3.96
   0  -4 -14   56.58    2.91
   0   4  14   65.79    2.89
   0   4  14   57.86    3.28
   0   4  15  132.90    4.02
   0  -4 -15  138.25    6.08
   0  -4 -15  133.67    4.86
   0   4  15  136.59    4.74
   0   4  15  123.59    5.09
   0   4  16    5.24    0.87
   0  -4 -16    8.18    2.45
   0  -4 -16    8.00    1.51
   0   4  16    5.56    1.35
   0   4  16    4.56    1.95
   0   4  17    0.45    0.81
   0  -4 -17    2.55    2.45
   0   4  17    0.67    1.29
   0  -4 -17   -0.35    1.36
   0   4  17    0.66    2.01
   0  -4 -18   20.23    3.22
   0   4  18   16.02    1.88
   0  -4 -18   20.49    2.08
   0   4  18   18.28    2.50
   0  -4 -19    2.96    2.61
   0   4  19    1.35    1.42
   0  -4 -19    2.89    1.62
   0   4  19   -0.29    1.99
   0  -4 -20   19.72    3.25
   0   4  20   24.61    2.73
   0   4  20   22.56    2.16
   0  -4 -20   21.64    2.21
   0   4  21   -0.46    2.09
   0   4  21    0.67    1.50
   0  -4 -21    0.27    1.67
   0   4  22   -1.41    2.27
   0   4  22   -0.14    1.50
   0  -4 -22    1.70    1.63
   0   4  23    0.32    2.31
   0   4  23    1.60    1.74
   0  -4 -23    0.15    1.76
   0   4  24    9.47    2.69
   0   4  24   11.93    2.14
   0   4  25   -0.31    1.99
   0   4  26  103.63    4.90
   0   4  27   30.27    2.92
   0   4  28   31.67    3.01
   0   5 -32   79.48    5.08
   0   5 -31   52.53    4.18
   0  -5  31   39.48    4.87
   0  -5  30   -1.13    1.98
   0   5 -30   -0.41    2.65
   0  -5  30    4.19    3.62
   0  -5  29   19.89    2.58
   0   5 -29   20.00    3.11
   0  -5  29   27.45    4.15
   0  -5  28    2.11    1.88
   0   5 -28    4.43    2.51
   0  -5  28    0.25    3.28
   0  -5  27    8.68    2.07
   0   5 -27    8.75    2.62
   0  -5  27    3.80    3.19
   0   5 -26   12.61    2.65
   0  -5  26   12.51    2.17
   0   5 -26   12.01    2.75
   0  -5  26   10.30    3.26
   0   5 -25    2.27    2.42
   0  -5  25    1.75    1.57
   0   5 -25    5.60    2.54
   0  -5  25    4.84    3.07
   0   5 -24   17.07    2.76
   0  -5  24   14.47    2.15
   0   5 -24   19.61    2.86
   0  -5  24   16.47    3.21
   0   5 -23    5.21    2.29
   0  -5  23    5.18    1.65
   0   5 -23    4.65    2.32
   0  -5  23    1.62    2.76
   0   5 -22    3.90    2.16
   0  -5  22    0.85    1.40
   0   5 -22   -0.34    2.08
   0  -5  22    2.12    2.48
   0   5 -21    8.51    2.17
   0  -5  21    5.56    1.63
   0   5 -21   10.79    2.26
   0  -5  21    7.14    2.57
   0   5 -20    8.85    2.18
   0  -5  20    5.55    2.40
   0  -5  20    7.90    1.59
   0   5 -20    8.07    2.11
   0   5 -19    9.39    2.02
   0  -5  19    8.68    2.50
   0   5 -19    9.88    2.15
   0   5 -19   10.67    0.97
   0  -5  19   11.23    1.66
   0   5 -18   36.37    2.84
   0   5 -18   29.88    2.72
   0  -5  18   31.11    3.10
   0   5 -18   33.71    1.55
   0  -5  18   37.36    2.44
   0   5 -17    1.20    1.69
   0  -5  17    0.56    1.19
   0  -5  17    1.87    2.02
   0   5 -17    3.35    1.73
   0   5 -17    0.90    0.71
   0   5 -16   35.49    2.50
   0  -5  16   36.24    2.25
   0  -5  16   41.89    2.94
   0   5 -16   39.42    2.67
   0   5 -16   37.69    1.58
   0   5 -15    3.15    1.56
   0  -5  15    2.37    1.03
   0  -5  15    0.13    1.80
   0   5 -15    1.77    1.42
   0   5 -15    3.02    0.70
   0   5 -14   45.04    2.58
   0  -5  14   50.75    2.94
   0  -5  14   46.97    2.90
   0  -5  14   45.94    2.40
   0   5 -14   47.54    2.60
   0  -5  13   25.10    2.23
   0  -5  13   21.00    2.14
   0   5 -13   19.87    1.82
   0   5 -13   21.52    1.92
   0  -5  12    9.08    1.71
   0   5 -12   10.27    1.64
   0   5 -12    7.88    1.42
   0  -5  12    9.58    1.65
   0   5 -11   24.52    1.87
   0  -5  11   22.73    1.92
   0  -5  11   23.38    1.34
   0  -5  11   24.22    2.08
   0   5 -11   25.99    1.78
   0   5 -10    0.24    0.95
   0  -5  10   -1.30    1.22
   0  -5  10    0.99    1.39
   0  -5  10    0.09    0.61
   0   5  -9   14.15    1.20
   0  -5   9   15.50    1.35
   0  -5   9   15.87    1.58
   0  -5   9   13.47    0.91
   0   5  -8   11.16    0.97
   0  -5   8   12.72    1.11
   0   5  -8   11.27    1.39
   0  -5   8   11.32    0.81
   0   5  -7    9.20    0.82
   0  -5   7   10.89    0.91
   0  -5   6   48.00    1.67
   0  -5   6   52.88    1.90
   0  -5   5   17.16    0.99
   0  -5   4   -0.11    0.54
   0   5  -4   -0.14    0.48
   0  -5   3    0.41    0.49
   0  -5   2    1.53    0.51
   0   5  -2    1.39    0.54
   0   5  -1   61.86    1.95
   0  -5   1   59.86    2.02
   0  -5   1   62.13    2.05
   0   5  -1   61.32    2.01
   0  -5   0   28.77    1.24
   0   5   0   27.28    1.21
   0  -5   0   23.97    1.22
   0   5   0   25.38    1.09
   0  -5  -1    0.76    0.33
   0  -5  -1    1.20    0.59
   0   5   1    1.78    0.56
   0   5   1    1.10    0.60
   0   5   2    3.10    0.66
   0  -5  -2    2.30    0.42
   0   5   2    2.66    0.44
   0  -5  -2    2.83    0.60
   0  -5  -3   12.86    0.70
   0   5   3   12.22    0.69
   0  -5  -3   11.96    0.77
   0   5   4    5.83    0.60
   0  -5  -4    5.01    0.58
   0   5   5   -0.26    0.72
   0  -5  -5    0.20    0.73
   0   5   5    0.11    0.56
   0  -5  -5    0.32    0.52
   0  -5  -6    6.94    1.71
   0  -5  -6    6.92    1.02
   0   5   6    6.27    0.81
   0  -5  -6    5.95    0.81
   0   5   6    7.12    1.32
   0  -5  -7   52.22    2.28
   0   5   7   51.16    2.03
   0   5   7   49.84    2.53
   0  -5  -8   57.16    2.44
   0   5   8   55.38    2.22
   0   5   8   57.66    2.75
   0  -5  -9   12.47    1.38
   0   5   9   14.15    1.23
   0   5   9   12.81    1.74
   0  -5 -10   40.95    2.18
   0   5  10   40.79    2.02
   0   5  10   43.42    2.59
   0  -5 -11   24.58    1.77
   0   5  11   23.99    1.59
   0   5  11   23.06    2.16
   0   5  12    0.40    0.89
   0   5  12   -0.77    1.84
   0  -5 -12    0.90    2.02
   0  -5 -12   -0.36    1.35
   0   5  12    1.13    1.13
   0   5  13   27.59    1.52
   0  -5 -13   26.80    2.87
   0   5  13   24.79    2.40
   0  -5 -13   23.44    1.95
   0   5  13   25.73    1.83
   0   5  14   34.43    1.72
   0   5  14   37.81    2.80
   0  -5 -14   35.74    3.35
   0  -5 -14   36.72    2.34
   0   5  14   35.22    2.14
   0   5  15    0.86    0.85
   0  -5 -15    2.89    2.19
   0  -5 -15    0.97    1.31
   0   5  15    0.40    1.16
   0   5  15    1.27    1.88
   0   5  16   11.08    1.13
   0  -5 -16   16.26    2.81
   0  -5 -16   15.80    1.87
   0   5  16   14.75    1.67
   0   5  16   12.28    2.24
   0   5  17   33.09    1.66
   0  -5 -17   33.13    3.44
   0  -5 -17   32.87    2.42
   0   5  17   29.65    2.29
   0   5  17   32.44    2.87
   0   5  18    0.38    0.86
   0  -5 -18    2.29    2.48
   0   5  18    0.82    1.37
   0  -5 -18    1.48    1.57
   0   5  18    1.00    2.08
   0  -5 -19    1.90    2.61
   0   5  19    4.74    2.19
   0   5  19    2.09    1.44
   0  -5 -19    2.96    1.60
   0   5  20    0.61    2.17
   0   5  20    3.09    1.54
   0  -5 -20    3.21    1.67
   0   5  21    0.31    2.17
   0  -5 -21    2.50    1.69
   0   5  21    4.17    1.64
   0   5  22   68.63    3.65
   0  -5 -22   71.91    3.81
   0   5  22   65.71    4.07
   0   5  23    9.89    1.92
   0  -5 -23    8.64    2.09
   0   5  23   13.69    2.72
   0   5  24   63.54    4.19
   0   5  24   68.52    3.74
   0   5  25  171.40    6.51
   0   5  26    3.87    2.06
   0   5  27   42.89    3.29
   0   5  28    7.02    2.38
   0   6 -33  100.64    5.67
   0   6 -32   13.71    3.18
   0  -6  31   -2.67    3.69
   0   6 -31    1.25    2.78
   0  -6  30    8.03    3.65
   0   6 -30   13.03    3.00
   0  -6  30   17.52    2.51
   0  -6  29    4.03    3.49
   0   6 -29    4.74    2.53
   0  -6  29    4.02    2.04
   0  -6  28   -0.97    3.19
   0   6 -28    4.61    2.49
   0  -6  28   -0.18    1.82
   0   6 -27   23.20    3.11
   0  -6  27   25.31    3.80
   0   6 -27   18.56    3.03
   0  -6  27   22.97    2.60
   0   6 -26    0.18    2.25
   0  -6  26    2.03    2.99
   0   6 -26   -1.71    2.41
   0  -6  26    0.33    1.77
   0   6 -25  163.52    6.58
   0  -6  25  156.60    7.09
   0   6 -25  167.25    6.64
   0  -6  25  154.00    6.09
   0   6 -24    5.11    2.40
   0  -6  24    3.12    2.81
   0   6 -24    0.70    2.15
   0  -6  24    0.77    1.58
   0   6 -23   88.86    4.60
   0  -6  23  100.78    5.30
   0   6 -23   98.55    4.76
   0  -6  23   89.41    4.25
   0   6 -22   18.21    2.62
   0  -6  22   19.51    2.13
   0  -6  22   13.86    2.87
   0   6 -22   17.87    2.51
   0   6 -21    1.24    1.84
   0  -6  21    1.23    1.52
   0   6 -21    1.35    1.97
   0   6 -21    0.48    0.77
   0  -6  21   -0.54    2.31
   0   6 -20   38.19    2.89
   0   6 -20   29.16    2.80
   0   6 -20   32.38    1.58
   0  -6  20   38.20    2.62
   0  -6  20   36.72    3.34
   0  -6  19   37.24    3.24
   0   6 -19   38.28    1.70
   0   6 -19   33.35    2.80
   0   6 -19   39.07    2.86
   0  -6  19   42.03    2.58
   0  -6  18  343.17   10.76
   0   6 -18  342.27    9.04
   0   6 -18  351.10   10.36
   0   6 -18  337.07   10.35
   0  -6  18  364.09   10.30
   0  -6  17  645.57   18.02
   0   6 -17  648.84   16.45
   0   6 -17  663.00   17.68
   0  -6  17  703.70   17.66
   0   6 -17  635.87   17.63
   0   6 -16   22.96    2.16
   0  -6  16   19.49    1.74
   0  -6  16   24.86    2.50
   0   6 -16   21.04    2.01
   0  -6  15  312.98    9.39
   0   6 -15  310.09    9.06
   0  -6  15  310.96    9.43
   0  -6  15  311.70    8.95
   0   6 -15  289.50    8.90
   0   6 -14   22.49    2.02
   0  -6  14   25.01    2.20
   0  -6  14   25.53    2.32
   0   6 -14   27.76    1.99
   0  -6  13  269.65    8.18
   0   6 -13  267.92    7.87
   0  -6  13  270.28    7.32
   0   6 -13  259.95    7.69
   0  -6  13  260.94    8.07
   0  -6  12  271.15    8.03
   0  -6  12  263.64    7.24
   0  -6  12  270.12    7.90
   0   6 -12  259.90    7.50
   0   6 -11    7.55    1.16
   0  -6  11    5.56    1.62
   0  -6  11   10.27    1.47
   0   6 -11    6.00    1.15
   0  -6  11    6.26    0.86
   0   6 -10  131.85    4.41
   0   6 -10  125.17    3.91
   0  -6  10  130.43    4.17
   0  -6  10  123.96    3.81
   0   6  -9    9.86    1.50
   0  -6   9    9.17    1.08
   0   6  -9   10.78    1.02
   0  -6   9   10.01    0.85
   0  -6   8   51.77    2.00
   0   6  -8   54.20    2.57
   0  -6   8   56.45    1.60
   0   6  -8   59.51    1.99
   0  -6   7 2511.67   58.39
   0  -6   7 2346.87   57.99
   0  -6   6   13.03    0.94
   0   6  -6   12.61    0.54
   0  -6   6   11.56    0.77
   0  -6   5 4277.14  100.83
   0   6  -5 4109.07  100.76
   0  -6   4 2066.69   50.06
   0  -6   3   76.16    2.47
   0  -6   2  706.76   17.51
   0   6  -2  703.70   17.52
   0   6  -1  432.26   10.90
   0   6  -1  430.54   11.03
   0  -6   1  438.56   11.06
   0  -6   0  163.95    4.68
   0   6   0  168.40    4.49
   0   6   0  166.69    4.66
   0  -6  -1 1071.15   26.02
   0  -6  -1 1065.00   25.83
   0   6   1 1071.04   26.28
   0   6   1 1069.67   25.98
   0  -6  -2  146.00    3.92
   0   6   2  152.04    3.96
   0   6   2  144.63    4.33
   0  -6  -2  151.49    4.06
   0   6   3  438.39   10.72
   0  -6  -3  424.39   10.69
   0  -6  -3  425.83   10.78
   0   6   4    9.48    0.94
   0   6   4   10.93    0.78
   0  -6  -4   11.01    0.77
   0  -6  -4   10.42    0.85
   0   6   5   63.15    2.13
   0   6   5   64.95    2.42
   0  -6  -5   60.26    2.11
   0   6   6    4.86    0.81
   0  -6  -6    6.01    0.83
   0   6   6    6.06    1.06
   0   6   6    5.43    1.47
   0   6   7    1.23    0.81
   0   6   7    0.52    1.41
   0  -6  -7   -0.07    0.98
   0   6   8  759.70   19.08
   0   6   8  747.56   19.71
   0  -6  -8  770.47   19.40
   0   6   9  235.49    6.64
   0  -6  -9  232.73    6.91
   0   6   9  237.13    7.25
   0   6  10 1070.67    7.77
   0  -6 -10 1067.15    8.68
   0   6  10 1058.46    9.67
   0   6  11 2541.55   62.31
   0  -6 -11 2492.37   62.58
   0   6  11 2597.27   62.96
   0  -6 -11 2639.31   64.15
   0   6  12    6.87    1.95
   0  -6 -12    8.17    2.38
   0  -6 -12    7.38    1.39
   0   6  12    9.93    1.33
   0  -6 -13  800.78   22.10
   0   6  13  776.20   20.25
   0   6  13  783.05   20.84
   0  -6 -13  821.46   20.54
   0   6  13  767.51   19.72
   0  -6 -14   35.82    3.37
   0   6  14   39.68    2.88
   0   6  14   35.95    1.79
   0  -6 -14   36.72    2.35
   0   6  14   36.29    2.20
   0   6  15    3.71    0.98
   0   6  15    3.75    2.03
   0  -6 -15    3.87    2.37
   0  -6 -15    4.12    1.46
   0   6  15    3.38    1.27
   0   6  16   62.07    3.60
   0   6  16   62.90    3.01
   0  -6 -16   54.42    4.11
   0  -6 -16   51.71    2.99
   0   6  16   58.88    2.36
   0   6  17    4.99    1.05
   0   6  17    5.56    2.18
   0  -6 -17   11.56    2.88
   0  -6 -17    8.91    1.75
   0   6  17    4.46    1.49
   0   6  18   27.12    2.86
   0   6  18   30.79    2.30
   0  -6 -18   27.02    3.42
   0  -6 -18   28.95    2.37
   0   6  18   29.74    1.65
   0   6  19    0.11    0.86
   0  -6 -19   -3.20    2.68
   0   6  19    2.45    2.25
   0  -6 -19   -0.40    1.56
   0   6  19    0.49    1.39
   0  -6 -20    0.96    1.63
   0   6  20    2.68    2.26
   0   6  20    1.55    1.45
   0  -6 -21   83.39    4.07
   0   6  21   78.09    4.41
   0   6  21   80.50    3.85
   0  -6 -22    1.62    1.88
   0   6  22    2.81    2.39
   0   6  22    1.26    1.62
   0   6  23   39.49    2.80
   0   6  23   45.47    3.58
   0   6  24   21.59    2.50
   0   6  25   43.44    3.21
   0   6  26    4.83    2.06
   0   6  27   10.25    2.27
   0   7 -34    8.48    3.33
   0   7 -33   -2.59    3.22
   0   7 -32    1.70    2.90
   0  -7  31    3.14    3.61
   0   7 -31    5.63    2.90
   0  -7  30   -3.82    3.46
   0   7 -30   -1.02    2.56
   0  -7  30    6.63    2.25
   0  -7  29   12.19    3.71
   0   7 -29   17.89    3.03
   0  -7  29   13.96    2.40
   0  -7  28   15.18    3.57
   0   7 -28   23.30    3.09
   0  -7  28   22.98    2.58
   0   7 -27   13.24    2.81
   0  -7  27   10.26    3.37
   0   7 -27    8.59    2.61
   0  -7  27    7.95    2.12
   0   7 -26   65.18    4.14
   0  -7  26   53.19    4.46
   0   7 -26   55.66    3.84
   0  -7  26   55.65    3.54
   0   7 -25   -1.24    2.49
   0  -7  25    1.73    2.87
   0   7 -25    1.93    2.19
   0  -7  25    2.75    1.80
   0   7 -24    4.28    2.44
   0  -7  24    5.17    2.89
   0   7 -24    3.85    2.16
   0  -7  24    4.66    1.77
   0   7 -23   -0.33    2.14
   0  -7  23   -0.15    1.47
   0   7 -23    4.93    2.05
   0  -7  23    2.97    2.69
   0  -7  22    2.83    2.49
   0   7 -22    0.96    0.85
   0   7 -22    0.63    2.09
   0   7 -22    1.21    1.84
   0  -7  22    0.57    1.44
   0  -7  21    1.43    2.34
   0   7 -21    5.30    0.96
   0   7 -21    1.80    2.05
   0   7 -21    4.02    1.87
   0  -7  21    3.30    1.49
   0  -7  20    4.75    2.39
   0   7 -20    6.93    0.96
   0   7 -20    6.95    2.14
   0   7 -20    4.72    1.80
   0  -7  20    6.31    1.62
   0  -7  19   19.09    2.75
   0   7 -19   27.77    1.44
   0   7 -19   25.45    2.54
   0  -7  19   29.41    2.22
   0   7 -19   23.52    2.32
   0   7 -18   44.81    3.00
   0  -7  18   47.44    2.71
   0  -7  18   41.45    3.23
   0   7 -18   50.34    2.88
   0   7 -17   18.02    2.07
   0  -7  17   17.17    1.71
   0  -7  17   10.81    2.20
   0   7 -17   18.84    1.96
   0  -7  16  254.89    8.14
   0   7 -16  254.30    7.82
   0  -7  16  239.17    8.04
   0  -7  16  262.40    7.71
   0   7 -16  238.85    7.54
   0   7 -15   29.35    2.23
   0  -7  15   31.62    2.44
   0  -7  15   32.16    2.59
   0   7 -15   30.09    2.02
   0   7 -14   67.28    2.86
   0  -7  14   64.65    3.38
   0   7 -14   64.46    3.05
   0  -7  14   63.88    2.51
   0  -7  14   62.55    3.14
   0   7 -14   62.56    2.82
   0   7 -13    6.69    1.19
   0  -7  13   11.33    1.88
   0   7 -13    9.16    1.35
   0  -7  13    9.33    1.58
   0  -7  13    9.09    1.02
   0   7 -12    1.74    0.94
   0   7 -12    1.02    1.07
   0  -7  12    1.43    1.27
   0  -7  12    0.80    0.76
   0   7 -11   21.80    1.51
   0   7 -11   26.41    2.20
   0   7 -11   24.32    1.55
   0  -7  11   25.01    1.73
   0  -7  11   21.49    1.34
   0   7 -10   36.47    1.69
   0  -7  10   39.92    1.85
   0  -7  10   37.23    1.68
   0   7 -10   36.85    2.34
   0  -7   9   10.79    0.55
   0   7  -9   13.17    1.67
   0  -7   9   10.89    1.03
   0  -7   8   16.54    1.01
   0  -7   8   18.01    1.21
   0   7  -7   29.09    0.93
   0  -7   7   28.52    1.46
   0  -7   7   28.40    1.18
   0  -7   6    2.77    0.64
   0  -7   5    3.82    0.74
   0   7  -5    4.06    0.71
   0  -7   4   48.90    1.90
   0  -7   3   24.37    1.24
   0   7  -3   23.63    1.28
   0  -7   2   22.24    1.18
   0   7  -2   20.51    1.18
   0   7  -1   18.60    1.10
   0   7  -1   17.44    1.09
   0  -7   1   18.76    1.09
   0  -7   0    0.40    0.59
   0  -7   0    0.35    0.37
   0   7   0    0.13    0.62
   0   7   0    0.58    0.60
   0  -7  -1    1.41    0.40
   0  -7  -1    0.81    0.59
   0   7   1    0.89    0.60
   0   7   1    1.50    0.72
   0   7   2    0.89    0.73
   0  -7  -2    0.97    0.44
   0  -7  -2    1.34    0.63
   0   7   3    0.99    0.74
   0   7   3    1.12    0.52
   0  -7  -3    1.30    0.50
   0  -7  -3    0.35    0.67
   0   7   4   34.06    1.67
   0   7   4   30.01    1.29
   0  -7  -4   29.21    1.27
   0  -7  -4   30.41    1.40
   0   7   5    1.01    0.89
   0   7   5    0.62    0.67
   0  -7  -5    1.43    0.66
   0  -7  -5    1.52    0.83
   0   7   6    1.02    0.91
   0  -7  -6    0.31    0.76
   0   7   6    0.22    0.70
   0  -7  -6    0.74    0.67
   0   7   7  124.30    3.87
   0   7   7  130.05    4.23
   0   7   7  128.65    4.60
   0   7   8   24.68    1.42
   0   7   8   22.74    2.06
   0   7   9   48.17    2.81
   0   7   9   53.02    2.21
   0  -7  -9   47.15    2.58
   0  -7  -9   45.14    3.12
   0  -7  -9   52.31    2.51
   0   7  10  358.94   10.34
   0   7  10  349.88    9.58
   0  -7 -10  348.38   10.05
   0  -7 -10  347.02    9.93
   0  -7 -10  374.27   11.40
   0   7  11    8.45    1.18
   0   7  11    7.37    1.91
   0  -7 -11    9.16    1.46
   0  -7 -11    9.86    2.35
   0   7  12   72.21    3.03
   0   7  12   73.68    3.74
   0  -7 -12   73.28    3.26
   0  -7 -12   78.73    4.47
   0   7  13    0.26    1.10
   0   7  13    1.68    1.93
   0  -7 -13   -0.52    1.26
   0  -7 -13   -0.42    2.07
   0  -7 -14   10.85    2.72
   0   7  14   16.44    2.37
   0   7  14   11.41    1.46
   0   7  14   10.68    1.20
   0  -7 -14   11.02    1.68
   0  -7 -15    9.24    2.69
   0   7  15    5.78    1.38
   0   7  15    6.31    2.12
   0   7  15    7.24    1.11
   0  -7 -15    6.59    1.65
   0  -7 -16   10.26    2.82
   0   7  16    9.85    1.61
   0   7  16   11.78    2.41
   0   7  16    7.52    1.15
   0  -7 -16    9.44    1.76
   0  -7 -17    3.14    2.54
   0   7  17    7.61    1.56
   0   7  17   10.55    2.40
   0   7  17    8.35    1.15
   0  -7 -17    7.45    1.72
   0  -7 -18   -0.25    2.63
   0   7  18    3.67    2.25
   0   7  18    2.47    1.48
   0  -7 -18    0.26    1.50
   0   7  18    0.31    0.91
   0   7  19    0.32    2.20
   0   7  19   -0.49    1.42
   0  -7 -19   -0.95    1.56
   0   7  19    0.99    0.89
   0   7  20    1.81    1.47
   0  -7 -20   -0.14    1.70
   0   7  20    1.63    2.38
   0   7  21    9.19    1.94
   0  -7 -21    9.92    2.02
   0   7  21    6.51    2.59
   0   7  22   72.80    3.76
   0  -7 -22   74.94    4.03
   0   7  22   68.21    4.40
   0   7  23    2.43    2.70
   0   7  23    2.19    1.85
   0   7  24   29.88    2.83
   0   7  25   48.69    3.39
   0   7  26    0.48    1.94
   0   8 -34    5.50    3.30
   0   8 -33  105.99    5.85
   0   8 -32   36.50    3.85
   0   8 -31   13.40    3.05
   0  -8  31    4.91    3.69
   0  -8  30    3.24    2.11
   0   8 -30    4.11    2.63
   0  -8  30    5.29    3.59
   0  -8  29    7.21    2.08
   0  -8  29    2.70    3.29
   0   8 -29    5.03    2.76
   0   8 -28    4.72    2.57
   0   8 -28    3.23    1.83
   0  -8  28   -1.19    3.15
   0   8 -28    4.76    2.42
   0  -8  28    1.08    1.84
   0   8 -27   16.82    2.96
   0  -8  27   18.84    3.55
   0   8 -27   20.54    2.88
   0  -8  27   14.83    2.29
   0   8 -26    1.85    2.50
   0  -8  26    3.99    3.09
   0   8 -26   -0.18    2.24
   0  -8  26    0.51    1.73
   0   8 -25  135.39    6.04
   0  -8  25  136.09    5.68
   0  -8  25  138.11    6.52
   0   8 -25  141.59    5.89
   0   8 -24   32.31    3.22
   0   8 -24   33.67    1.66
   0  -8  24   34.66    2.67
   0  -8  24   34.54    3.66
   0   8 -24   32.68    2.93
   0   8 -23  130.34    5.78
   0   8 -23  137.83    5.56
   0   8 -23  136.50    4.14
   0  -8  23  136.49    5.46
   0  -8  23  134.30    6.19
   0   8 -22   34.27    3.04
   0   8 -22   36.62    2.85
   0   8 -22   34.07    1.71
   0  -8  22   34.92    2.65
   0  -8  22   38.22    3.47
   0   8 -21    1.95    2.12
   0   8 -21    0.82    1.75
   0   8 -21    0.05    0.86
   0  -8  21   -0.14    1.43
   0  -8  21    0.18    2.39
   0   8 -20    7.15    2.15
   0   8 -20    1.28    1.64
   0   8 -20    5.40    0.97
   0  -8  20    4.49    1.53
   0  -8  20    5.38    2.41
   0  -8  19   68.79    4.01
   0   8 -19   60.03    3.24
   0  -8  19   66.96    3.30
   0   8 -19   66.65    3.62
   0   8 -18   63.75    3.42
   0   8 -18   61.30    3.14
   0   8 -18   65.65    3.14
   0  -8  18   63.46    3.19
   0  -8  18   61.26    3.72
   0  -8  17   32.07    2.50
   0   8 -17   27.89    2.23
   0   8 -17   31.53    2.08
   0  -8  17   32.43    2.70
   0  -8  17   33.31    2.13
   0   8 -16    2.39    1.50
   0   8 -16    2.03    1.29
   0  -8  16    2.85    0.88
   0  -8  16    2.80    1.61
   0  -8  16    3.72    1.91
   0  -8  15  486.75   13.70
   0   8 -15  496.20   13.24
   0  -8  15  499.19   13.02
   0   8 -14  252.94    7.46
   0  -8  14  260.96    7.35
   0   8 -14  265.95    7.69
   0  -8  14  266.54    7.92
   0  -8  13  203.30    5.85
   0   8 -13  202.28    6.13
   0   8 -13  197.44    5.89
   0  -8  13  200.93    6.24
   0   8 -12  124.11    3.91
   0   8 -12  124.22    4.60
   0   8 -12  123.86    4.12
   0  -8  12  122.06    4.15
   0  -8  12  117.60    3.86
   0   8 -11    4.94    1.81
   0  -8  11    4.46    0.52
   0  -8  11    6.41    1.15
   0   8 -11    5.34    1.08
   0  -8  11    4.45    0.85
   0   8 -10  192.77    6.13
   0  -8  10  189.89    5.39
   0  -8   9  747.53   18.51
   0  -8   9  712.14   17.98
   0  -8   8   63.31    2.44
   0  -8   8   63.71    2.08
   0  -8   7 1130.40   27.59
   0   8  -7 1105.35   26.82
   0  -8   6  284.98    7.54
   0   8  -6  268.74    7.46
   0  -8   5 1861.60   44.86
   0   8  -5 1816.90   44.80
   0  -8   4 1034.69   25.63
   0  -8   3  282.81    7.74
   0   8  -3  291.54    7.76
   0   8  -2   54.60    2.07
   0  -8   2   57.57    2.18
   0   8  -2   56.58    2.16
   0   8  -1  107.34    3.31
   0   8  -1  108.35    3.46
   0  -8   1  114.79    3.53
   0   8   0  132.64    3.74
   0   8   0  128.94    3.96
   0  -8   0  126.72    3.44
   0  -8  -1  169.52    4.76
   0   8   1  169.30    4.70
   0  -8  -1  174.22    4.49
   0   8   1  172.33    5.07
   0  -8  -2    8.81    0.68
   0  -8  -2    7.24    0.91
   0   8   2    7.24    1.06
   0  -8  -3  330.59    8.31
   0  -8  -3  327.97    8.50
   0   8   3  319.09    8.81
   0   8   4   11.56    0.88
   0  -8  -4   11.84    0.85
   0  -8  -4   11.31    1.01
   0   8   4   12.15    1.21
   0   8   5    0.33    0.60
   0  -8  -5    0.62    0.64
   0  -8  -5    0.57    0.80
   0   8   5   -0.34    0.92
   0   8   6   20.27    1.20
   0   8   6   19.86    1.49
   0  -8  -6   21.58    1.22
   0  -8  -6   21.92    1.30
   0   8   7   11.05    1.70
   0   8   7    9.67    0.97
   0  -8  -7   11.18    1.09
   0   8   7   10.89    1.22
   0   8   8  374.12    9.57
   0  -8  -8  344.53   10.06
   0  -8  -8  350.74    9.48
   0   8   8  360.74   10.39
   0   8   9  251.20    7.78
   0  -8  -9  249.40    7.51
   0   8   9  240.03    6.92
   0  -8 -10   61.14    3.04
   0   8  10   60.94    3.24
   0   8  10   60.42    2.54
   0  -8 -11  303.47    9.05
   0   8  11  294.38    9.28
   0   8  11  306.20    8.51
   0  -8 -12   29.26    3.11
   0  -8 -12   31.30    2.36
   0   8  12   29.81    1.87
   0   8  12   29.28    2.64
   0  -8 -12   31.71    2.23
   0  -8 -13   17.90    2.88
   0  -8 -13   20.73    2.10
   0   8  13   17.35    1.65
   0   8  13   21.62    2.50
   0  -8 -13   21.92    1.96
   0  -8 -14   74.75    4.67
   0  -8 -14   68.06    3.49
   0   8  14   64.95    3.00
   0   8  14   61.00    3.68
   0  -8 -14   72.10    3.37
   0  -8 -15    8.46    2.72
   0  -8 -15   10.81    1.98
   0   8  15   13.76    1.67
   0   8  15   17.34    2.58
   0  -8 -15   15.34    1.93
   0  -8 -16  191.76    7.97
   0   8  16  182.20    6.83
   0  -8 -16  191.41    6.73
   0   8  16  183.26    6.13
   0  -8 -16  182.21    6.39
   0  -8 -17    0.25    2.56
   0  -8 -17    1.79    1.77
   0   8  17    1.09    2.21
   0   8  17    1.69    1.39
   0  -8 -17    1.43    1.65
   0  -8 -18    0.78    1.83
   0   8  18    3.32    1.47
   0  -8 -18    2.98    1.60
   0   8  18   -1.75    2.30
   0   8  19   49.82    2.94
   0  -8 -19   44.81    3.04
   0   8  19   53.58    3.69
   0   8  20   14.38    1.94
   0  -8 -20   15.64    2.19
   0   8  20   12.92    2.85
   0   8  21  254.89    9.09
   0   8  21  271.75    8.53
   0   8  22   40.52    3.72
   0   8  22   42.25    3.02
   0   8  23  135.22    5.45
   0   8  24   60.37    3.60
   0   9 -34   13.56    3.52
   0   9 -33   19.62    3.51
   0   9 -32    3.23    2.89
   0  -9  31   74.10    5.58
   0   9 -31   77.16    4.97
   0  -9  30    1.74    3.31
   0  -9  30   -2.49    2.11
   0   9 -30   -1.46    2.61
   0  -9  29   33.42    4.18
   0  -9  29   35.83    3.15
   0   9 -29   36.86    3.62
   0   9 -28   12.42    2.60
   0  -9  28    7.44    1.98
   0  -9  28   11.03    3.37
   0   9 -28    8.72    2.74
   0   9 -28    8.44    1.99
   0   9 -27   -0.53    2.15
   0  -9  27    0.18    1.78
   0  -9  27   -0.68    3.13
   0   9 -27    2.43    1.66
   0   9 -27    0.39    2.50
   0   9 -26    2.04    1.67
   0   9 -26    2.99    2.49
   0   9 -26    0.84    2.13
   0  -9  26    0.34    1.76
   0  -9  26    0.66    2.98
   0   9 -25    0.92    1.64
   0   9 -25    2.00    0.96
   0   9 -25    0.36    2.48
   0   9 -25   -0.97    2.17
   0  -9  25    1.47    1.60
   0  -9  25   -4.02    3.07
   0   9 -24    4.43    1.70
   0   9 -24    5.00    1.06
   0   9 -24    4.49    2.59
   0   9 -24    5.98    2.14
   0  -9  24    7.23    1.85
   0  -9  24    1.62    2.87
   0   9 -23   15.24    1.96
   0   9 -23   11.25    1.19
   0   9 -23   10.04    2.59
   0   9 -23   13.43    2.24
   0  -9  23   17.55    2.21
   0  -9  23   15.87    3.03
   0   9 -22    2.98    0.98
   0   9 -22    0.82    1.49
   0   9 -22    3.16    2.26
   0   9 -22    3.03    1.88
   0  -9  22    1.02    1.44
   0  -9  22    3.14    2.60
   0   9 -21  159.50    5.62
   0   9 -21  139.58    5.80
   0   9 -21  146.78    5.54
   0  -9  21  150.17    5.64
   0  -9  21  145.90    6.25
   0   9 -20   68.57    3.35
   0   9 -20   62.16    3.66
   0   9 -20   66.42    3.38
   0  -9  20   64.50    3.37
   0  -9  20   63.85    4.02
   0   9 -19   67.29    3.60
   0   9 -19   62.78    3.21
   0  -9  19   65.11    3.33
   0   9 -19   64.62    3.21
   0   9 -18  128.31    4.64
   0   9 -18  125.81    4.58
   0   9 -18  120.08    4.86
   0  -9  18  112.34    4.94
   0  -9  18  118.25    4.67
   0  -9  17    0.08    0.83
   0   9 -17    0.37    1.28
   0   9 -17   -1.10    1.57
   0   9 -17    0.84    0.91
   0  -9  17   -0.13    1.53
   0   9 -16    5.60    1.29
   0  -9  16    6.01    1.05
   0  -9  16    8.51    1.73
   0  -9  15    1.31    0.86
   0   9 -15    0.99    1.11
   0  -9  15    0.21    1.36
   0  -9  14   26.59    1.59
   0  -9  14   22.76    1.90
   0   9 -14   27.66    1.72
   0  -9  13   45.26    2.03
   0   9 -13   43.68    2.22
   0   9 -13   38.25    2.70
   0  -9  13   42.12    1.42
   0  -9  13   43.20    2.24
   0  -9  12    4.50    1.18
   0  -9  12    4.60    0.52
   0  -9  12    7.55    1.01
   0   9 -12    3.90    1.72
   0   9 -12    4.31    1.03
   0  -9  11   76.65    2.75
   0   9 -11   75.70    3.55
   0  -9  10    1.18    1.02
   0  -9  10    0.09    0.81
   0   9 -10    0.48    1.62
   0  -9   9    7.83    1.07
   0  -9   9    7.27    0.87
   0   9  -8   25.97    0.96
   0  -9   8   24.84    1.50
   0  -9   7   14.00    1.20
   0   9  -6    0.77    0.70
   0  -9   6    1.32    0.76
   0  -9   5    9.12    1.00
   0  -9   4   21.46    1.33
   0   9  -4   23.32    1.40
   0  -9   3   72.72    2.67
   0   9  -3   77.31    2.75
   0   9  -2   14.39    1.14
   0   9  -2   12.39    1.11
   0  -9   2   12.50    1.09
   0  -9   1    0.75    0.69
   0   9  -1    0.64    0.83
   0   9  -1   -0.36    0.78
   0   9   0   -0.06    0.84
   0   9   0    0.12    0.78
   0  -9   0   -0.05    0.46
   0   9   1    0.79    0.88
   0  -9  -1    0.39    0.46
   0   9   1    0.77    0.77
   0  -9  -2   15.63    1.16
   0  -9  -2   14.70    0.84
   0   9   2   15.86    1.38
   0  -9  -3    1.64    0.58
   0  -9  -3    2.37    0.87
   0   9   3    1.08    0.90
   0   9   4   17.46    1.04
   0  -9  -4   17.72    0.99
   0  -9  -4   15.89    1.18
   0   9   4   15.67    1.37
   0   9   5   39.80    1.63
   0  -9  -5   39.49    1.61
   0  -9  -5   39.50    1.75
   0   9   5   40.66    2.02
   0   9   6   16.53    1.09
   0   9   6   13.59    1.32
   0  -9  -6   14.67    1.06
   0  -9  -6   16.26    1.21
   0   9   7  304.77    7.91
   0  -9  -7  288.33    8.48
   0  -9  -7  283.81    7.85
   0   9   7  287.40    8.75
   0   9   8   17.86    1.26
   0  -9  -8   18.28    1.76
   0  -9  -8   17.73    1.33
   0   9   8   16.84    2.03
   0   9   9  111.88    3.72
   0  -9  -9  117.71    4.35
   0  -9  -9  107.86    3.69
   0   9   9  119.27    4.68
   0   9  10   98.30    3.53
   0  -9 -10  105.12    4.17
   0   9  10  103.20    4.40
   0  -9 -10  101.13    3.51
   0  -9 -11   -0.82    1.47
   0   9  11    0.79    1.80
   0   9  11    0.23    0.97
   0  -9 -11   -0.29    1.07
   0   9  12   15.27    1.44
   0   9  12   12.35    2.22
   0  -9 -12   13.42    1.92
   0   9  13    4.61    1.26
   0   9  13    6.73    2.17
   0  -9 -13    5.31    1.75
   0   9  14   12.46    2.50
   0   9  14   11.00    1.56
   0  -9 -14   10.16    2.93
   0  -9 -14   13.59    2.11
   0   9  15   -0.15    2.22
   0  -9 -15   -0.28    1.84
   0   9  15    1.21    1.30
   0  -9 -15   -0.24    2.78
   0   9  16    6.62    1.51
   0  -9 -16    5.65    1.93
   0   9  16    8.10    2.44
   0  -9 -16    0.50    2.72
   0   9  17    0.16    2.35
   0   9  17    5.86    1.54
   0  -9 -17    3.56    1.87
   0   9  18   14.11    2.69
   0   9  18   16.47    1.85
   0   9  19    1.18    2.51
   0   9  19    2.61    1.55
   0   9  20    0.17    2.88
   0   9  20    2.07    1.61
   0   9  21   21.64    3.30
   0   9  21   23.51    2.41
   0   9  22   15.30    2.32
   0  -9 -23    0.49    1.84
   0   9  23    1.16    1.84
   0  10 -35   86.39    5.56
   0  10 -34    8.26    3.35
   0  10 -33   16.36    3.54
   0  10 -32   -3.50    3.01
   0  10 -31   17.85    3.46
   0  10 -30   56.05    4.30
   0 -10  30   56.20    3.75
   0  10 -29    2.26    2.67
   0 -10  29    3.20    2.00
   0  10 -29   -4.01    2.37
   0  10 -28    5.63    2.80
   0  10 -28    5.37    1.80
   0 -10  28    3.65    1.82
   0  10 -28    3.52    2.26
   0  10 -27   25.72    3.23
   0  10 -27   29.11    2.51
   0  10 -27   24.09    1.49
   0 -10  27   23.45    2.52
   0  10 -27   22.00    2.78
   0  10 -26    5.08    2.74
   0  10 -26   -0.15    1.67
   0  10 -26    1.29    0.96
   0 -10  26    3.57    1.83
   0  10 -26    2.74    2.15
   0  10 -25  213.06    6.31
   0  10 -25  240.56    7.80
   0  10 -25  233.88    7.86
   0 -10  25  228.47    7.88
   0  10 -25  222.06    8.18
   0  10 -24   88.50    3.17
   0  10 -24   96.00    4.29
   0  10 -24   85.70    4.30
   0 -10  24   92.87    4.35
   0  10 -24   90.05    4.80
   0  10 -23  194.07    5.66
   0  10 -23  190.40    6.72
   0  10 -23  201.55    6.86
   0 -10  23  188.12    6.90
   0  10 -23  187.13    7.15
   0  10 -22  500.86   13.81
   0  10 -22  478.62   14.14
   0  10 -22  481.10   13.65
   0 -10  22  470.48   13.92
   0  10 -21   -0.15    2.06
   0  10 -21    0.89    1.37
   0 -10  21    1.40    1.47
   0  10 -21    0.85    1.73
   0  10 -20  125.16    4.75
   0  10 -20  115.09    5.04
   0  10 -20  118.59    4.65
   0 -10  20  125.20    4.86
   0  10 -19   16.10    2.17
   0 -10  19   14.32    1.80
   0  10 -19   17.06    1.75
   0  10 -19   14.81    1.83
   0  10 -18    1.52    1.28
   0  10 -18    1.54    1.16
   0  10 -18   -0.52    1.63
   0 -10  18    2.42    1.70
   0 -10  18    2.17    0.97
   0  10 -17  170.48    5.43
   0 -10  17  167.51    5.31
   0  10 -17  168.55    5.61
   0 -10  17  158.94    5.84
   0  10 -16   52.57    2.17
   0 -10  16   51.02    2.06
   0 -10  16   56.57    2.65
   0 -10  15  414.26   11.16
   0 -10  15  410.86   10.29
   0  10 -15  410.99   11.84
   0 -10  15  418.85   11.50
   0 -10  14  485.90   12.18
   0  10 -14  505.14   13.80
   0 -10  14  501.84   13.23
   0 -10  14  508.82   13.07
   0  10 -13  157.08    5.63
   0 -10  13  154.02    4.93
   0 -10  13  161.38    4.93
   0  10 -12  241.67    7.41
   0 -10  12  232.33    6.48
   0  10 -12  217.79    6.71
   0 -10  11   36.26    1.72
   0 -10  11   38.61    2.13
   0  10 -11   40.31    2.71
   0 -10  10   76.99    2.53
   0 -10  10   75.88    3.04
   0 -10   9  110.99    3.91
   0  10  -9  113.20    3.08
   0 -10   9  117.82    3.36
   0 -10   8  187.80    5.68
   0 -10   7 1036.61   25.98
   0 -10   6  396.68   10.36
   0  10  -6  375.39   10.28
   0 -10   5  116.16    3.88
   0  10  -4   43.66    2.04
   0 -10   4   45.56    2.06
   0  10  -3   25.22    1.60
   0  10  -3   27.02    1.63
   0 -10   3   26.94    1.60
   0  10  -2  156.94    4.78
   0  10  -2  151.54    4.59
   0 -10   2  154.98    4.82
   0  10  -1   11.58    1.26
   0  10  -1   11.97    1.16
   0  10   0   12.73    1.33
   0 -10   0   14.71    0.82
   0  10   0   14.20    1.16
   0  10   1    3.78    1.05
   0 -10  -1    4.02    0.60
   0  10   1    4.10    0.88
   0 -10  -2    6.94    0.95
   0 -10  -2    7.23    0.69
   0  10   2    5.64    1.16
   0 -10  -3  318.85    8.19
   0  10   3  320.27    8.86
   0 -10  -3  320.65    8.45
   0 -10  -4  314.23    8.01
   0  10   4  301.98    8.63
   0 -10  -4  306.82    8.22
   0 -10  -5  113.94    3.46
   0 -10  -5  118.50    3.64
   0 -10  -5  112.27    4.14
   0  10   5  120.88    3.56
   0 -10  -6  478.04   12.23
   0  10   6  485.63   12.32
   0 -10  -6  483.84   13.00
   0 -10  -6  470.68   12.33
   0  10   7    6.99    0.93
   0 -10  -7    7.31    1.07
   0 -10  -7    7.56    1.40
   0  10   8  216.34    5.01
   0 -10  -8  205.94    4.41
   0  10   8  222.20    3.50
   0 -10  -8  207.58    3.37
   0  10   9   24.88    1.55
   0 -10  -9   25.89    2.11
   0 -10  -9   22.89    1.58
   0  10   9   24.75    2.44
   0  10  10    7.04    1.12
   0 -10 -10    5.70    1.51
   0 -10 -10    7.48    1.22
   0  10  10    5.62    1.89
   0  10  11   90.10    3.37
   0 -10 -11   92.25    4.00
   0 -10 -11   85.54    3.30
   0  10  11   94.59    4.32
   0  10  12   10.83    2.28
   0  10  12   12.88    1.43
   0 -10 -12   12.59    1.49
   0 -10 -12   13.51    1.95
   0  10  13  101.71    3.81
   0 -10 -13  109.46    4.55
   0 -10 -13   90.87    3.66
   0  10  13  102.28    4.74
   0  10  14  241.31    7.18
   0 -10 -14  238.32    7.85
   0 -10 -14  220.56    6.96
   0  10  14  243.81    8.21
   0  10  15    6.42    2.49
   0  10  15    7.72    1.52
   0 -10 -15    3.80    1.45
   0 -10 -15    5.46    2.04
   0 -10 -16   51.48    3.37
   0  10  16   54.11    3.74
   0 -10 -16   52.60    2.74
   0  10  16   50.51    2.80
   0  10  16   53.04    2.43
   0 -10 -17    0.69    1.41
   0  10  17    2.21    2.45
   0  10  17    1.70    1.46
   0  10  17    3.11    1.10
   0 -10 -18   25.47    2.17
   0  10  18   24.04    3.10
   0  10  18   24.18    2.22
   0  10  18   30.22    1.84
   0 -10 -19  192.01    6.62
   0  10  19  203.49    7.80
   0  10  19  228.11    7.10
   0  10  19  205.99    6.20
   0 -10 -20   -1.65    1.74
   0  10  20   -1.43    2.78
   0  10  20    2.08    1.73
   0  10  20    1.61    1.15
   0 -10 -21  224.78    7.63
   0  10  21  252.81    8.93
   0  10  21  242.31    6.98
   0  10  21  269.70    8.21
   0  10  22   74.35    3.81
   0 -10 -22   62.38    3.42
   0  11 -35    2.28    3.31
   0  11 -34   37.15    4.13
   0  11 -33   40.00    4.25
   0  11 -32    2.66    3.02
   0  11 -31   22.63    3.55
   0 -11  30    0.39    2.04
   0  11 -30    0.73    2.47
   0 -11  29    0.19    1.90
   0  11 -29    0.21    2.65
   0  11 -29   -0.70    2.26
   0  11 -28    2.23    2.67
   0  11 -28    0.97    1.67
   0 -11  28   -0.73    1.87
   0  11 -28   -3.03    2.26
   0  11 -27    5.48    2.72
   0  11 -27    2.14    1.05
   0  11 -27    3.32    1.73
   0 -11  27    4.60    1.79
   0  11 -27    3.23    2.16
   0  11 -26   54.45    4.06
   0  11 -26   63.15    3.54
   0  11 -26   60.25    2.48
   0 -11  26   56.45    3.60
   0  11 -26   53.49    3.56
   0  11 -25    3.43    2.65
   0  11 -25    4.90    1.80
   0  11 -25    7.44    1.27
   0 -11  25    6.44    2.04
   0  11 -25    6.44    2.18
   0  11 -24   17.62    2.91
   0  11 -24   22.81    1.61
   0  11 -24   20.04    2.23
   0 -11  24   22.61    2.43
   0  11 -24   25.38    2.61
   0  11 -23   23.33    2.98
   0  11 -23   31.47    2.48
   0 -11  23   31.11    2.67
   0  11 -23   26.46    2.54
   0  11 -22    1.29    2.21
   0  11 -22    0.40    1.50
   0 -11  22    2.06    1.70
   0  11 -22   -0.12    1.75
   0  11 -21   13.15    2.30
   0  11 -21   16.13    1.81
   0 -11  21   18.01    2.11
   0  11 -21   16.75    2.02
   0  11 -20   11.09    2.19
   0  11 -20   11.40    1.70
   0 -11  20   12.26    1.83
   0 -11  20   11.29    1.42
   0  11 -20   10.86    1.73
   0  11 -19    0.78    1.33
   0  11 -19    0.12    1.21
   0  11 -19    4.75    1.80
   0 -11  19   -0.09    1.02
   0 -11  19   -0.28    1.65
   0 -11  18   13.86    0.90
   0 -11  18   16.52    2.01
   0  11 -18   16.53    1.65
   0 -11  18   15.26    1.46
   0 -11  17   -0.17    0.92
   0  11 -17    0.21    1.12
   0 -11  17    0.67    0.52
   0 -11  17   -0.11    1.43
   0 -11  16   74.99    3.30
   0 -11  16   70.92    2.12
   0 -11  16   76.92    2.99
   0  11 -16   77.09    3.81
   0  11 -16   58.28    2.95
   0 -11  15   22.92    1.49
   0  11 -15   24.65    2.46
   0 -11  15   24.29    1.77
   0  11 -14   41.06    2.82
   0 -11  14   34.44    1.99
   0 -11  14   34.23    1.89
   0  11 -13   13.13    2.06
   0 -11  13   13.94    1.31
   0 -11  13   12.81    1.23
   0  11 -12   -1.62    1.79
   0 -11  12   -0.48    0.87
   0 -11  11    2.01    0.78
   0 -11  11    1.44    0.95
   0  11 -10    0.18    0.45
   0 -11  10   -0.51    0.81
   0 -11  10    0.12    0.74
   0  11  -9    1.87    0.54
   0 -11   9    1.63    1.02
   0 -11   8   11.45    1.17
   0 -11   7    2.23    1.04
   0 -11   6    1.21    0.93
   0 -11   5   10.27    1.23
   0  11  -5    9.81    1.29
   0  11  -4   10.81    1.31
   0  11  -4    8.97    0.64
   0 -11   4    9.59    1.23
   0 -11   3   12.88    1.27
   0  11  -3   13.85    1.41
   0  11  -3   13.39    1.31
   0 -11   2   -0.23    0.96
   0  11  -2    1.03    1.03
   0  11  -2    0.23    1.01
   0  11  -1   18.46    1.41
   0  11  -1   21.78    1.60
   0  11   0   16.01    1.25
   0  11   0   15.74    1.48
   0 -11   0   15.92    0.86
   0  11   1    0.87    0.81
   0 -11  -1    0.06    0.51
   0  11   1    1.20    1.00
   0  11   2   26.26    1.79
   0 -11  -2   27.52    1.18
   0 -11  -3   37.98    1.73
   0 -11  -3   36.88    1.44
   0  11   3   34.06    1.94
   0 -11  -4   28.64    1.29
   0 -11  -4   28.10    1.92
   0 -11  -4   29.34    1.56
   0 -11  -5   -0.04    0.64
   0 -11  -5    1.91    0.93
   0 -11  -5    0.47    1.16
   0 -11  -6   18.59    1.17
   0 -11  -6   17.93    2.51
   0 -11  -6   17.64    1.34
   0 -11  -6   22.10    1.79
   0  11   7   69.90    2.03
   0 -11  -7   66.83    3.89
   0 -11  -7   62.21    2.02
   0 -11  -7   63.36    2.75
   0  11   8    1.72    1.14
   0  11   8    3.53    1.91
   0 -11  -8   -1.60    2.28
   0  11   8    2.14    0.86
   0 -11  -8    1.54    1.34
   0 -11  -8    0.81    0.98
   0  11   9   33.19    1.78
   0  11   9   26.68    2.57
   0 -11  -9   30.29    2.32
   0 -11  -9   32.67    1.83
   0  11  10    1.54    0.98
   0  11  10   -0.14    1.88
   0 -11 -10    1.23    1.54
   0 -11 -10    4.18    1.14
   0  11  11    0.08    1.04
   0  11  11   -0.29    1.94
   0 -11 -11    0.13    1.51
   0 -11 -11   -0.51    1.16
   0  11  12    9.41    1.40
   0  11  12   10.33    2.37
   0 -11 -12   10.74    1.95
   0 -11 -12   10.06    1.46
   0  11  13   47.72    2.48
   0  11  13   49.77    3.50
   0 -11 -13   47.39    3.09
   0 -11 -13   41.44    2.37
   0  11  14    0.96    1.29
   0  11  14    3.58    2.41
   0 -11 -14    0.29    1.84
   0 -11 -14    0.60    1.36
   0  11  15    3.68    1.36
   0  11  15    3.35    2.46
   0 -11 -15    6.41    2.11
   0 -11 -15    5.63    1.49
   0  11  16    2.58    2.40
   0 -11 -16    2.43    1.43
   0  11  16    0.32    1.30
   0  11  16    0.26    1.15
   0 -11 -17   28.73    2.18
   0  11  17   32.27    2.32
   0  11  17   26.99    3.22
   0  11  17   26.35    1.93
   0  11  18   43.99    3.89
   0 -11 -18   43.95    2.70
   0  11  18   51.04    2.90
   0  11  18   44.53    2.40
   0 -11 -19    3.94    1.70
   0  11  19    4.72    2.89
   0  11  19    4.11    1.68
   0  11  19    2.91    1.32
   0 -11 -20   22.91    2.35
   0  11  20   24.11    3.66
   0  11  20   25.20    1.88
   0  11  20   28.52    2.53
   0 -11 -21   14.28    2.08
   0  11  21   11.29    1.52
   0  11  21   12.23    2.11
   0  12 -35   16.48    3.55
   0  12 -34    0.46    3.21
   0  12 -33    7.75    3.28
   0  12 -32   59.81    4.68
   0  12 -31   10.35    3.27
   0  12 -30  105.65    5.21
   0 -12  30  105.77    5.26
   0  12 -30  105.62    5.75
   0  12 -29    3.36    2.77
   0 -12  29    4.19    1.98
   0  12 -29    2.70    2.25
   0  12 -28    1.22    2.54
   0 -12  28   -0.55    1.81
   0  12 -28    1.45    1.74
   0  12 -28    4.54    2.30
   0  12 -27  118.56    5.75
   0  12 -27  119.50    5.09
   0  12 -27  118.90    3.96
   0 -12  27  104.88    5.07
   0  12 -27  127.54    5.31
   0  12 -26    1.18    2.07
   0  12 -26    1.57    1.13
   0  12 -26   -0.57    2.57
   0  12 -26    0.46    1.70
   0 -12  26   -0.86    1.82
   0  12 -25  434.55   13.20
   0  12 -25  438.28   12.65
   0  12 -25  417.01   11.36
   0  12 -25  425.86   12.48
   0 -12  25  431.23   12.89
   0  12 -24  211.98    7.74
   0  12 -24  201.78    7.08
   0  12 -24  216.24    7.12
   0 -12  24  196.59    7.27
   0  12 -23   91.29    4.68
   0  12 -23   87.16    4.06
   0  12 -23   88.23    4.06
   0 -12  23   87.88    4.30
   0  12 -22  505.04   14.52
   0  12 -22  486.49   13.98
   0  12 -22  501.91   13.82
   0  12 -21   21.31    2.63
   0 -12  21   21.38    1.20
   0 -12  21   23.43    1.89
   0  12 -21   23.06    2.11
   0  12 -20   46.88    2.76
   0  12 -20   51.08    3.31
   0 -12  20   44.84    2.45
   0 -12  20   47.37    3.06
   0 -12  20   44.74    1.69
   0 -12  19   88.36    4.06
   0 -12  19   85.10    2.62
   0 -12  19   87.98    3.55
   0  12 -19   98.14    3.91
   0 -12  18    3.45    1.06
   0 -12  18    3.03    0.56
   0 -12  18    1.29    1.46
   0  12 -18    3.78    1.17
   0  12 -17  145.36    5.67
   0 -12  17  136.39    5.05
   0  12 -17  148.17    5.07
   0 -12  17  145.24    4.87
   0  12 -16   67.01    3.74
   0 -12  16   70.11    3.12
   0  12 -16   71.29    3.16
   0 -12  16   76.39    3.05
   0  12 -15  150.46    5.60
   0 -12  15  157.24    4.79
   0 -12  15  150.05    4.76
   0  12 -14  194.19    4.92
   0 -12  14  179.32    3.36
   0 -12  14  192.21    3.75
   0  12 -13    6.16    1.98
   0 -12  13    4.84    0.97
   0 -12  12   27.17    1.92
   0 -12  12   31.11    1.53
   0 -12  11    1.22    0.96
   0 -12  11    1.07    0.77
   0  12 -10   18.19    0.89
   0 -12  10   14.58    1.42
   0 -12   9   42.90    2.22
   0 -12   8   90.36    3.43
   0 -12   7    0.84    0.99
   0  12  -6    2.14    1.14
   0 -12   6    1.07    0.94
   0  12  -5   12.03    1.38
   0 -12   5    9.11    1.28
   0  12  -4  367.37   10.19
   0  12  -4  379.00   10.34
   0 -12   4  385.96   10.37
   0  12  -3    3.91    1.12
   0  12  -3    3.94    1.15
   0 -12   3    2.65    1.07
   0  12  -2  797.92   20.04
   0  12  -2  789.53   20.31
   0  12  -1  167.76    4.97
   0 -12   1  163.87    4.49
   0  12  -1  170.40    5.31
   0  12   0   10.73    1.11
   0 -12   0    9.79    0.74
   0  12   0   11.60    1.37
   0  12   1   73.75    2.66
   0  12   1   75.81    3.13
   0 -12  -1   79.08    2.36
   0 -12  -2   20.69    1.04
   0 -12  -2   19.96    1.75
   0  12   2   19.00    1.65
   0 -12  -3  830.39   21.37
   0 -12  -3  874.48   21.04
   0 -12  -3  847.47   22.00
   0 -12  -3  858.28   22.02
   0 -12  -4  945.08   24.00
   0 -12  -4  925.01   23.31
   0 -12  -4  938.97   23.00
   0 -12  -5  137.45    2.72
   0 -12  -5  140.81    2.34
   0 -12  -5  135.28    3.58
   0 -12  -6  992.83   24.40
   0 -12  -6  980.23   23.58
   0 -12  -6  990.15   23.40
   0 -12  -6  997.36   25.77
   0 -12  -7   74.65    3.43
   0 -12  -7   72.90    4.47
   0 -12  -7   71.48    2.76
   0  12   7   72.30    3.23
   0  12   8   83.44    4.12
   0 -12  -8   81.61    3.72
   0  12   8   83.16    3.03
   0 -12  -8   82.99    3.05
   0 -12  -8   82.59    4.81
   0  12   8   81.74    3.54
   0  12   9   46.90    2.20
   0 -12  -9   45.88    2.82
   0 -12  -9   43.14    3.80
   0 -12  -9   46.72    2.20
   0  12   9   47.69    3.20
   0  12  10    4.20    2.06
   0 -12 -10    5.28    2.58
   0  12  10    3.61    1.12
   0 -12 -10    4.19    1.24
   0 -12 -10    3.21    1.61
   0  12  11   36.39    3.06
   0 -12 -11   32.82    3.64
   0  12  11   32.75    2.01
   0 -12 -11   35.74    2.69
   0 -12 -11   34.61    2.04
   0  12  12   30.44    2.01
   0  12  12   30.20    3.02
   0 -12 -12   32.02    2.69
   0 -12 -12   31.04    2.05
   0  12  13   13.22    1.61
   0  12  13   12.35    2.59
   0 -12 -13   15.65    2.19
   0 -12 -13   11.80    1.62
   0  12  14  115.93    4.20
   0  12  14  117.48    5.36
   0 -12 -14  115.36    4.94
   0 -12 -14   98.45    3.94
   0 -12 -15   -0.35    1.35
   0  12  15   -0.70    2.33
   0  12  15    1.54    1.30
   0  12  16    1.61    2.47
   0  12  16    2.82    1.44
   0 -12 -16    1.93    1.47
   0  12  16    2.89    1.26
   0  12  17   14.28    3.10
   0  12  17   14.59    1.89
   0 -12 -17   13.89    1.80
   0  12  17   15.26    1.71
   0  12  18    5.97    2.87
   0 -12 -18    4.32    1.57
   0  12  18    3.89    1.37
   0  12  18    6.56    1.69
   0  12  19   97.07    5.47
   0 -12 -19   91.19    4.06
   0  12  19  104.71    3.87
   0  12  19  114.39    4.49
   0 -12 -20   13.89    2.07
   0  12  20   19.69    1.74
   0  13 -34    7.25    3.23
   0  13 -33    1.38    3.15
   0  13 -32   -1.82    3.38
   0  13 -31    8.91    3.26
   0  13 -30    1.74    2.98
   0 -13  30    0.79    1.97
   0  13 -29   15.36    3.12
   0 -13  29   13.74    2.41
   0 -13  28   23.62    2.64
   0  13 -28   17.38    2.23
   0  13 -28   19.32    3.09
   0  13 -27    2.95    2.80
   0  13 -27    0.86    1.14
   0 -13  27    1.09    0.92
   0 -13  27    0.36    1.70
   0  13 -27   -0.94    1.82
   0 -13  26   26.10    1.53
   0  13 -26   28.01    2.59
   0 -13  26   30.91    2.87
   0  13 -26   26.35    3.29
   0 -13  25    2.98    0.94
   0  13 -25    1.33    1.69
   0 -13  25    1.50    1.87
   0  13 -25   -2.21    2.62
   0 -13  24    0.97    0.81
   0  13 -24   -0.14    1.60
   0  13 -24   -3.20    2.52
   0 -13  23    3.33    0.80
   0  13 -23    4.54    1.68
   0  13 -22   -0.80    1.52
   0 -13  22   -0.22    1.23
   0 -13  22    0.20    0.68
   0  13 -22   -1.31    2.20
   0  13 -21   66.31    3.29
   0 -13  21   70.64    3.16
   0 -13  21   60.51    2.02
   0 -13  20   32.93    2.67
   0 -13  20   34.24    1.32
   0 -13  20   36.95    2.23
   0  13 -20   42.29    2.57
   0 -13  19   29.61    1.98
   0  13 -19   26.88    2.08
   0 -13  19   25.54    2.36
   0  13 -18   72.71    3.96
   0 -13  18   67.17    3.06
   0  13 -18   72.63    3.26
   0 -13  18   70.20    3.34
   0 -13  17    2.20    1.07
   0  13 -17    3.01    2.04
   0 -13  17    1.36    1.35
   0  13 -17    3.67    1.25
   0 -13  16   10.97    1.33
   0  13 -16   15.60    2.33
   0 -13  16   12.32    1.50
   0  13 -16    9.69    1.40
   0 -13  15    2.08    0.94
   0  13 -15    2.71    1.09
   0 -13  15    1.97    1.06
   0  13 -15    4.59    2.05
   0  13 -14    1.07    0.83
   0 -13  14    0.87    0.92
   0  13 -14   -1.09    1.91
   0 -13  13    0.76    1.05
   0 -13  13    0.79    0.80
   0  13 -13   -0.28    0.70
   0 -13  12    9.06    1.32
   0 -13  12    6.13    0.91
   0  13 -11    0.85    0.49
   0 -13  11    0.30    0.99
   0 -13  11    1.40    0.71
   0 -13  10    0.29    0.90
   0 -13   9   28.32    1.81
   0 -13   8    1.55    0.96
   0 -13   7   18.49    1.58
   0 -13   6    5.00    1.13
   0  13  -6    4.43    1.20
   0 -13   5   25.00    1.69
   0  13  -5   21.07    0.93
   0  13  -5   22.69    1.70
   0 -13   4    0.45    0.97
   0  13  -4    0.70    1.09
   0  13  -4    0.53    1.08
   0 -13   3   25.24    1.77
   0  13  -3   25.40    1.81
   0  13  -3   25.29    1.71
   0  13  -2    5.33    1.15
   0  13  -2    4.48    1.18
   0  13  -1   55.88    2.34
   0 -13   1   55.17    1.85
   0  13  -1   53.07    2.60
   0  13   0  211.28    5.83
   0 -13   0  195.54    5.34
   0  13   0  210.81    6.34
   0  13   1   10.49    1.10
   0  13   1   13.12    1.49
   0 -13  -1    7.81    1.37
   0 -13  -1   10.72    0.78
   0  13   2   20.28    1.76
   0 -13  -2   21.32    1.07
   0 -13  -2   23.68    1.88
   0 -13  -3   23.63    1.81
   0 -13  -3   24.88    1.06
   0 -13  -3   25.79    1.89
   0 -13  -4   58.39    2.69
   0 -13  -4   48.06    1.97
   0 -13  -4   56.10    2.69
   0 -13  -4   51.99    1.67
   0 -13  -5    0.30    0.71
   0  13   5    0.10    1.13
   0 -13  -5   -0.75    2.19
   0 -13  -5   -1.61    1.49
   0 -13  -5    1.33    1.01
   0  13   6   34.34    2.21
   0 -13  -6   32.18    3.22
   0 -13  -6   31.32    2.27
   0 -13  -6   34.61    1.83
   0  13   7    4.98    1.36
   0 -13  -7    4.93    1.13
   0 -13  -7    7.35    2.50
   0 -13  -7    3.73    1.48
   0  13   8   10.52    1.56
   0  13   8   11.28    2.16
   0 -13  -8   10.05    1.30
   0 -13  -8   15.03    1.92
   0 -13  -8   13.64    2.77
   0  13   9    0.15    1.95
   0 -13  -9   -0.23    2.32
   0 -13  -9   -0.62    1.09
   0 -13  -9    1.28    1.58
   0  13  10   44.01    2.22
   0 -13 -10   41.80    2.89
   0 -13 -10   42.36    2.24
   0 -13 -10   48.83    4.16
   0  13  10   43.99    3.28
   0  13  11    8.75    2.39
   0 -13 -11    8.71    2.92
   0  13  11    4.69    1.21
   0 -13 -11    7.05    1.39
   0 -13 -11    8.12    1.91
   0  13  12   12.62    2.55
   0 -13 -12   12.60    3.15
   0  13  12   19.13    1.69
   0 -13 -12   13.95    1.61
   0 -13 -12   14.59    2.14
   0  13  13   26.76    3.10
   0 -13 -13   27.42    3.81
   0  13  13   33.41    2.12
   0 -13 -13   27.71    1.99
   0 -13 -13   30.80    2.75
   0 -13 -14    2.26    1.36
   0  13  14    5.66    2.51
   0  13  14    2.55    1.30
   0 -13 -15   14.97    1.74
   0  13  15   17.79    2.92
   0  13  15   18.77    1.81
   0  13  16   11.86    2.99
   0 -13 -16    6.44    1.57
   0  13  16   11.43    1.57
   0  13  16   11.55    1.66
   0  13  17   36.20    3.63
   0 -13 -17   32.93    2.30
   0  13  17   31.04    2.19
   0  13  17   32.28    2.41
   0 -13 -18   63.24    3.24
   0  13  18   71.64    3.21
   0  13  18   81.95    3.70
   0  13  19    2.07    1.40
   0 -13 -19   -2.11    1.63
   0  14 -34   31.71    4.03
   0  14 -33   20.34    3.64
   0  14 -32  158.23    7.36
   0  14 -31    7.87    3.30
   0 -14  30  110.03    5.28
   0  14 -30  103.51    5.65
   0 -14  30   94.12    3.21
   0 -14  29   11.08    2.34
   0  14 -29    7.37    2.94
   0 -14  29    8.14    1.05
   0  14 -28   -1.03    2.62
   0 -14  28   -0.18    0.82
   0 -14  28    0.37    1.82
   0  14 -28   -1.29    1.81
   0  14 -27  168.70    6.90
   0 -14  27  149.88    4.47
   0 -14  27  166.86    6.54
   0  14 -27  174.36    6.30
   0  14 -26   -1.92    2.67
   0 -14  26    0.23    0.78
   0  14 -26    0.15    1.65
   0 -14  25  206.88    5.72
   0  14 -25  224.17    7.51
   0 -14  24  193.66    5.35
   0  14 -24  224.47    7.24
   0  14 -24  234.54    7.89
   0  14 -23   12.16    1.98
   0 -14  23   16.16    1.84
   0 -14  23   13.36    0.89
   0  14 -23   13.92    2.62
   0 -14  22  111.26    4.39
   0  14 -22  111.39    4.61
   0 -14  21    5.10    1.90
   0  14 -21    3.07    1.47
   0 -14  21    3.08    1.25
   0 -14  20   27.36    2.39
   0 -14  20   23.32    1.91
   0  14 -20   25.19    2.09
   0 -14  19   23.00    2.19
   0  14 -19   23.72    2.86
   0 -14  19   25.30    1.93
   0  14 -19   26.85    2.10
   0  14 -18    8.39    2.37
   0  14 -18   11.75    1.55
   0 -14  18    8.94    1.43
   0 -14  18    9.21    1.59
   0  14 -17    8.09    2.22
   0  14 -17   10.58    1.41
   0 -14  17    6.62    1.27
   0 -14  17    6.44    1.41
   0  14 -16   17.85    2.54
   0  14 -16   15.78    1.63
   0 -14  16   15.84    1.54
   0 -14  16   16.52    1.53
   0  14 -15  175.78    5.91
   0 -14  15  183.55    5.46
   0  14 -15  181.92    6.65
   0 -14  14  591.70   15.67
   0 -14  14  559.07   14.58
   0  14 -14  571.42   15.27
   0 -14  13    6.86    1.28
   0  14 -13    4.49    1.12
   0 -14  13    3.53    0.88
   0  14 -12  404.54   10.09
   0 -14  12  416.74   11.47
   0 -14  12  396.98   10.41
   0  14 -11  114.72    3.31
   0 -14  11  121.98    4.37
   0 -14  10   72.04    3.09
   0 -14   9   83.67    3.43
   0 -14   8   69.25    3.03
   0 -14   7  138.61    4.80
   0  14  -7  142.27    4.84
   0 -14   6  139.28    4.65
   0  14  -6  127.63    3.60
   0  14  -6  140.34    4.68
   0  14  -5   28.42    1.95
   0  14  -5   29.60    2.00
   0 -14   5   34.40    2.02
   0  14  -4 1295.52   32.12
   0  14  -4 1248.96   31.83
   0 -14   4 1293.12   32.16
   0  14  -3   28.34    2.02
   0  14  -3   30.68    1.90
   0 -14   3   32.13    1.95
   0  14  -2  463.95   12.57
   0  14  -2  457.69   12.18
   0 -14   1   48.04    1.70
   0  14  -1   50.13    2.54
   0 -14   1   43.78    2.54
   0  14  -1   50.25    2.22
   0 -14   0    2.92    0.60
   0 -14   0    3.18    1.25
   0  14   0    3.77    1.26
   0  14   0    2.81    1.00
   0 -14  -1  537.97   13.18
   0  14   1  502.32   13.54
   0  14   1  537.04   14.35
   0 -14  -1  541.47   14.36
   0 -14  -2  277.38    8.28
   0 -14  -2  271.92    8.27
   0 -14  -2  276.04    7.13
   0  14   2  265.56    8.23
   0 -14  -3  646.73   17.80
   0 -14  -3  675.77   16.61
   0  14   3  668.44   17.67
   0 -14  -3  671.40   17.80
   0 -14  -4  658.47   17.19
   0 -14  -4  641.69   17.12
   0  14   4  640.60   16.99
   0 -14  -4  629.48   15.93
   0 -14  -5   19.33    2.76
   0 -14  -5   14.47    1.75
   0 -14  -5   12.82    1.31
   0 -14  -5   15.79    1.09
   0  14   5   15.53    1.68
   0 -14  -5   15.29    1.88
   0 -14  -6  131.63    4.28
   0  14   6  139.93    4.93
   0 -14  -6  131.49    6.16
   0 -14  -6  134.05    5.04
   0 -14  -7    4.40    2.44
   0 -14  -7    4.73    1.15
   0  14   7    6.85    1.42
   0 -14  -7    5.54    1.66
   0  14   8   34.93    3.05
   0  14   8   39.13    2.49
   0 -14  -8   32.16    1.93
   0 -14  -8   39.76    3.77
   0 -14  -8   38.66    2.69
   0  14   9   23.56    2.84
   0 -14  -9   23.46    3.29
   0 -14  -9   20.64    1.61
   0 -14  -9   18.14    2.22
   0  14   9   22.61    2.11
   0 -14 -10   16.55    1.64
   0  14  10   14.90    2.62
   0 -14 -10   24.14    3.35
   0 -14 -10   16.45    2.18
   0 -14 -11   22.12    1.78
   0  14  11   20.37    2.89
   0 -14 -11   22.58    2.41
   0 -14 -11   22.97    3.55
   0  14  12    8.50    2.50
   0 -14 -12   15.15    3.37
   0 -14 -12   13.18    2.21
   0 -14 -12   11.87    1.53
   0  14  13    1.03    1.21
   0  14  13   -0.89    2.38
   0 -14 -13    2.83    2.02
   0 -14 -13    1.36    1.25
   0 -14 -14   29.46    2.08
   0  14  14   36.97    3.48
   0  14  14   33.12    2.22
   0 -14 -15    2.54    1.46
   0  14  15    2.26    2.64
   0  14  15    1.14    1.39
   0 -14 -16   29.26    2.18
   0  14  16   31.51    3.65
   0  14  16   39.92    2.50
   0 -14 -17    0.26    1.52
   0  14  17    2.49    1.50
   0  14  17    1.25    1.59
   0 -14 -18   20.31    1.98
   0  14  18   22.29    2.05
   0  14  19    0.95    1.38
   0  15 -34    7.45    3.30
   0  15 -33   26.27    3.99
   0  15 -32   -6.49    3.54
   0  15 -31   43.32    4.20
   0 -15  30   13.44    2.54
   0 -15  30   14.69    1.09
   0  15 -30   12.22    3.38
   0 -15  29    4.34    0.80
   0  15 -29    8.09    3.02
   0 -15  28    4.38    0.76
   0  15 -28    6.23    2.84
   0  15 -28    4.04    1.83
   0  15 -27    1.81    2.67
   0  15 -27   -0.63    1.81
   0  15 -26   39.06    3.62
   0  15 -26   34.25    2.74
   0  15 -25   38.28    3.54
   0  15 -25   40.50    2.93
   0  15 -24    2.71    2.39
   0  15 -24    2.44    1.61
   0 -15  24    5.58    1.53
   0  15 -23  114.84    4.86
   0 -15  23  122.73    4.72
   0 -15  22    7.25    1.56
   0 -15  22    5.81    1.77
   0  15 -22    7.42    1.76
   0 -15  21   42.17    2.56
   0  15 -21   44.80    2.75
   0 -15  21   37.15    2.80
   0  15 -20   65.52    4.13
   0 -15  20   71.36    3.26
   0  15 -20   65.64    3.33
   0 -15  20   60.42    3.27
   0 -15  19    6.50    1.36
   0  15 -19    3.23    2.43
   0 -15  19    4.69    1.60
   0  15 -19    4.04    1.35
   0 -15  18    1.83    1.08
   0  15 -18    0.16    2.17
   0 -15  18    1.86    1.30
   0  15 -18    0.95    1.18
   0 -15  17    1.89    1.13
   0  15 -17    2.06    2.15
   0 -15  17    2.13    1.18
   0  15 -17    3.42    1.31
   0 -15  16   15.67    1.60
   0  15 -16   16.17    1.65
   0 -15  16   18.54    1.54
   0  15 -16   18.73    2.63
   0  15 -15   43.36    2.48
   0 -15  15   46.65    2.11
   0  15 -15   42.32    3.28
   0  15 -14    5.66    1.25
   0 -15  14    2.81    1.21
   0 -15  14    3.33    0.95
   0 -15  13   39.02    2.42
   0 -15  13   38.49    1.73
   0  15 -12    9.68    0.77
   0 -15  12    9.62    1.41
   0 -15  12    9.20    1.00
   0 -15  11    1.43    0.96
   0 -15  10    1.39    1.10
   0 -15   9   22.01    1.76
   0 -15   8    1.26    1.06
   0  15  -8    0.52    1.10
   0 -15   7    0.73    0.97
   0  15  -7    0.51    1.14
   0 -15   6   13.06    1.41
   0  15  -6   13.33    1.58
   0  15  -5   12.45    1.55
   0 -15   5   14.27    1.53
   0  15  -5   11.47    1.51
   0  15  -4   15.61    1.58
   0 -15   4   17.04    1.64
   0  15  -4   19.66    1.74
   0  15  -3  114.97    4.21
   0  15  -3  103.53    3.81
   0 -15   2   46.79    1.76
   0  15  -2   50.22    2.62
   0  15  -2   48.43    2.31
   0 -15   1   29.04    1.28
   0 -15   1   30.90    2.17
   0  15  -1   34.00    2.19
   0  15  -1   32.81    1.85
   0 -15   0  224.75    5.98
   0 -15   0  238.58    7.22
   0  15   0  229.94    7.17
   0  15   0  223.34    6.49
   0 -15  -1   80.20    2.50
   0 -15  -1   81.69    3.58
   0  15   1   86.42    3.64
   0  15   1   80.22    2.92
   0 -15  -2    1.85    1.18
   0  15   2    1.79    1.40
   0 -15  -2    1.25    0.61
   0  15   2    0.84    1.23
   0 -15  -2    0.11    1.36
   0 -15  -3   23.51    1.19
   0 -15  -3   22.34    2.04
   0  15   3   24.51    1.97
   0 -15  -3   22.23    2.08
   0  15   4    4.83    1.35
   0 -15  -4    4.11    2.26
   0 -15  -4    4.00    1.33
   0 -15  -4    3.32    0.72
   0 -15  -4    5.51    1.61
   0  15   5    1.24    1.18
   0 -15  -5   -0.50    1.40
   0 -15  -5    1.32    0.73
   0 -15  -5   -1.09    1.50
   0 -15  -6    3.74    1.37
   0 -15  -6    1.75    2.31
   0  15   6    1.63    1.22
   0 -15  -6   -0.38    1.50
   0 -15  -7   25.75    2.29
   0 -15  -7   26.37    2.39
   0 -15  -7   27.53    1.78
   0  15   7   30.09    2.24
   0 -15  -7   22.88    3.25
   0  15   8    6.34    2.27
   0 -15  -8    1.76    1.63
   0 -15  -8    1.91    1.18
   0  15   8    2.50    1.48
   0  15   9   16.64    2.66
   0 -15  -9   17.02    2.28
   0 -15  -9   17.56    1.59
   0 -15  -9   20.65    3.44
   0  15   9   18.85    2.03
   0 -15 -10   77.57    3.14
   0 -15 -10   86.08    4.16
   0  15  10   75.74    4.46
   0 -15 -10   79.30    5.29
   0 -15 -11    8.78    1.43
   0 -15 -11    7.60    2.02
   0  15  11   12.06    2.64
   0 -15 -11    7.20    3.00
   0  15  12   14.29    2.77
   0 -15 -12   13.16    1.58
   0  15  13   18.03    2.92
   0 -15 -13   17.10    1.65
   0  15  14    0.95    2.58
   0 -15 -14    5.77    1.43
   0  15  15   20.08    3.33
   0 -15 -15   20.93    1.88
   0 -15 -16    4.98    1.50
   0  15  17   35.30    2.44
   0  15  18   26.50    2.19
   0  16 -34   22.86    3.90
   0  16 -33   27.94    4.04
   0  16 -32  119.12    6.37
   0  16 -31   14.68    3.41
   0  16 -30   34.89    3.96
   0  16 -29    6.47    2.97
   0  16 -28   -0.21    2.56
   0  16 -27   28.01    3.32
   0  16 -27   32.36    2.74
   0  16 -26   -2.36    2.53
   0  16 -26   -0.31    1.54
   0  16 -25   29.08    3.35
   0 -16  25   31.25    2.40
   0 -16  25   33.16    2.86
   0  16 -25   28.73    2.53
   0  16 -24    8.51    2.59
   0  16 -24   12.70    2.03
   0 -16  24    7.58    1.88
   0 -16  24   10.31    1.73
   0 -16  23    4.19    1.84
   0 -16  23    1.49    1.48
   0  16 -23    1.14    1.47
   0 -16  22  129.38    4.90
   0 -16  22  130.66    5.26
   0  16 -22  131.25    5.13
   0 -16  22  115.69    4.94
   0  16 -21  108.99    5.26
   0 -16  21  105.61    4.26
   0  16 -21  104.79    4.41
   0 -16  21   95.60    4.29
   0  16 -20  162.07    6.55
   0 -16  20  149.19    5.43
   0  16 -20  158.31    5.72
   0 -16  20  154.76    5.49
   0 -16  19  351.84   10.46
   0  16 -19  375.56   10.94
   0  16 -19  404.39   11.88
   0 -16  19  378.65   10.83
   0 -16  18   21.21    1.86
   0  16 -18   28.96    2.19
   0  16 -18   27.27    3.10
   0 -16  18   23.32    1.92
   0 -16  17    0.30    1.11
   0  16 -17    0.24    1.25
   0  16 -17    1.66    2.23
   0 -16  17    1.99    1.22
   0 -16  16   38.84    2.03
   0  16 -16   40.05    2.49
   0  16 -16   42.04    3.45
   0  16 -15  156.84    5.59
   0 -16  15  161.22    4.84
   0 -16  15  168.74    5.91
   0  16 -14  537.71   14.92
   0 -16  14  543.66   14.01
   0 -16  14  579.46   15.32
   0 -16  13   52.18    2.06
   0  16 -13   49.24    1.75
   0 -16  13   56.07    2.94
   0 -16  12  560.61   15.02
   0  16 -12  538.10   13.60
   0 -16  11  334.59    9.83
   0 -16  10   18.86    1.70
   0  16  -9  210.01    6.88
   0  16  -9  214.32    6.76
   0 -16   9  222.76    6.94
   0  16  -8  130.88    4.65
   0  16  -8  110.24    4.31
   0 -16   8  130.44    4.60
   0 -16   7  195.96    4.90
   0  16  -7  165.30    2.95
   0  16  -7  193.01    4.80
   0  16  -6  300.93    6.21
   0 -16   6  311.28    6.54
   0  16  -6  315.43    6.50
   0 -16   5   19.33    1.81
   0  16  -5   19.99    1.84
   0  16  -5   21.29    1.81
   0 -16   4  583.81   15.75
   0  16  -4  588.84   15.72
   0  16  -4  573.99   15.36
   0  16  -3   45.88    2.36
   0  16  -3   45.45    2.61
   0 -16   2   46.32    1.73
   0  16  -2   47.58    2.32
   0  16  -2   47.15    2.68
   0 -16   1    5.12    0.68
   0  16  -1    5.36    1.18
   0  16  -1    5.26    1.46
   0 -16   1    4.71    1.43
   0 -16   0    4.13    0.68
   0  16   0    5.27    1.16
   0 -16   0    3.65    1.50
   0  16   0    3.87    1.39
   0 -16  -1  285.06    8.50
   0  16   1  270.64    8.42
   0 -16  -1  272.81    7.08
   0 -16  -1  261.99    8.40
   0 -16  -2   32.69    2.35
   0  16   2   31.60    2.37
   0 -16  -2   32.30    1.35
   0  16   2   30.58    2.21
   0 -16  -2   28.87    2.38
   0 -16  -3   24.90    1.21
   0 -16  -3   24.72    2.16
   0  16   3   24.57    2.05
   0 -16  -3   24.23    2.20
   0  16   4    3.03    1.33
   0 -16  -4    5.98    2.49
   0 -16  -4    3.11    1.44
   0 -16  -4    4.62    0.74
   0 -16  -4    5.47    1.57
   0 -16  -5   -0.67    1.37
   0  16   5    0.95    1.26
   0 -16  -5   -0.38    1.57
   0 -16  -5    0.44    2.32
   0 -16  -6  229.09    7.45
   0  16   6  209.80    7.13
   0 -16  -6  226.51    7.40
   0 -16  -6  217.10    8.66
   0 -16  -7  158.87    5.87
   0  16   7  148.37    5.57
   0 -16  -7  158.97    5.85
   0 -16  -7  155.22    7.09
   0 -16  -8   61.19    3.50
   0  16   8   69.13    4.11
   0 -16  -8   70.12    4.80
   0  16   8   65.18    3.41
   0 -16  -8   67.71    3.67
   0  16   9  196.86    7.51
   0 -16  -9  200.12    7.10
   0 -16  -9  223.92    8.78
   0 -16  -9  187.82    5.90
   0 -16  -9  207.82    7.13
   0  16   9  203.45    6.92
   0 -16 -10    0.63    1.20
   0 -16 -10    0.15    1.87
   0  16  10    1.45    2.44
   0 -16 -10    0.53    2.92
   0 -16 -11   27.83    1.87
   0  16  11   28.50    3.32
   0 -16 -12    8.42    1.43
   0  16  12    9.41    2.63
   0 -16 -13    2.98    1.28
   0  16  13    2.51    2.69
   0 -16 -14   89.40    3.47
   0  16  14  101.51    5.42
   0 -16 -15    3.82    1.46
   0  16  17   14.38    1.94
   0  17 -34    6.39    3.38
   0  17 -33   21.50    3.86
   0  17 -32    1.40    3.28
   0  17 -31   -3.89    3.15
   0  17 -30    0.22    2.97
   0  17 -29    1.96    2.85
   0  17 -28   36.20    3.72
   0  17 -27    5.96    1.82
   0 -17  27    3.42    1.93
   0  17 -27    6.37    2.65
   0  17 -26   51.35    3.23
   0 -17  26   44.59    2.89
   0 -17  26   53.14    3.40
   0  17 -26   49.03    3.82
   0  17 -25   69.87    3.68
   0 -17  25   59.08    3.64
   0 -17  25   63.73    3.41
   0  17 -25   65.91    4.26
   0 -17  24    3.23    1.70
   0  17 -24    2.68    1.72
   0 -17  24    3.80    1.54
   0 -17  23   65.52    3.63
   0 -17  23   61.99    3.30
   0  17 -23   58.39    3.45
   0 -17  22   11.51    2.09
   0 -17  22   16.23    1.97
   0  17 -22   17.20    2.15
   0 -17  21    2.41    1.75
   0  17 -21    6.98    2.79
   0  17 -21    5.16    1.71
   0 -17  21    4.25    1.57
   0  17 -20    0.71    2.59
   0 -17  20    2.58    1.62
   0  17 -20    0.40    1.49
   0 -17  20    0.49    1.34
   0  17 -19    5.65    2.74
   0 -17  19    5.89    1.55
   0  17 -19    6.67    1.62
   0 -17  19    9.87    1.57
   0  17 -18  179.31    7.05
   0 -17  18  163.50    5.41
   0  17 -18  178.58    6.06
   0 -17  18  174.79    5.97
   0 -17  17   49.45    2.43
   0  17 -17   58.73    3.06
   0  17 -17   62.43    4.06
   0  17 -16   62.11    3.15
   0 -17  16   59.37    2.51
   0 -17  16   63.52    3.41
   0  17 -15  111.82    4.46
   0 -17  15  119.95    4.79
   0 -17  15  113.73    3.68
   0  17 -14   24.07    1.14
   0  17 -14   21.66    1.96
   0 -17  14   26.04    1.50
   0 -17  14   29.80    2.33
   0 -17  13    5.25    1.41
   0 -17  13    6.93    1.05
   0  17 -13    5.49    0.77
   0 -17  12    1.25    1.31
   0 -17  11   25.33    2.10
   0 -17  10    5.18    1.26
   0  17  -9    4.21    1.35
   0  17  -9    4.46    1.22
   0 -17   9    5.17    1.36
   0  17  -8    3.23    1.17
   0 -17   8    4.89    1.30
   0  17  -8    5.34    0.78
   0  17  -8    5.08    1.34
   0  17  -7   -0.11    1.32
   0  17  -7   -0.11    1.00
   0  17  -7   -0.11    1.13
   0 -17   7    0.83    1.12
   0  17  -6    6.05    1.44
   0  17  -6    4.70    1.35
   0 -17   6    5.46    1.28
   0  17  -5    0.57    1.24
   0  17  -5    0.95    1.27
   0 -17   5    1.19    1.17
   0  17  -4    0.46    1.31
   0  17  -4    0.18    1.23
   0  17  -3   89.04    3.88
   0  17  -3   94.34    3.59
   0 -17   2   67.02    2.28
   0  17  -2   76.98    3.50
   0  17  -2   73.44    2.98
   0 -17   1    5.80    0.72
   0 -17   1    7.30    1.68
   0  17  -1    7.40    1.60
   0  17  -1    7.97    1.34
   0 -17   0  170.06    4.58
   0 -17   0  167.56    5.92
   0  17   0  167.88    5.94
   0  17   0  164.37    5.15
   0 -17  -1    8.07    1.62
   0 -17  -1   12.34    1.85
   0  17   1    7.43    1.61
   0 -17  -1    7.89    0.76
   0 -17  -2    4.59    1.49
   0  17   2    4.04    1.41
   0 -17  -2    4.02    1.61
   0  17   2    4.55    1.53
   0 -17  -2    4.06    0.67
   0 -17  -3   -0.27    1.30
   0 -17  -3    0.90    1.46
   0 -17  -3    2.25    2.16
   0 -17  -3    0.42    0.60
   0  17   3    1.21    1.21
   0 -17  -4   11.25    2.64
   0 -17  -4   14.35    2.05
   0  17   4   16.49    1.85
   0 -17  -4   12.74    1.91
   0 -17  -5   13.20    2.88
   0 -17  -5   15.15    2.13
   0  17   5   14.72    1.83
   0 -17  -5   13.91    1.92
   0  17   6   13.69    1.91
   0 -17  -6   13.27    1.94
   0 -17  -6   14.63    2.13
   0 -17  -6   13.28    2.99
   0  17   7   18.73    2.11
   0 -17  -7   19.74    3.43
   0 -17  -7   17.72    2.33
   0 -17  -7   22.40    2.29
   0  17   8    2.15    2.52
   0 -17  -8    1.71    1.75
   0 -17  -8   -3.34    3.08
   0 -17  -8    1.04    2.00
   0  17   8    1.37    1.66
   0 -17  -9   14.88    2.21
   0  17   9   11.41    2.67
   0 -17  -9   14.37    3.43
   0  17   9   13.04    2.03
   0 -17  -9   11.41    2.30
   0 -17 -10   90.81    4.48
   0  17  10   87.18    4.99
   0 -17 -11   12.97    2.13
   0  17  11   15.40    2.98
   0  17  12    5.08    2.79
   0 -17 -12    1.55    1.82
   0 -17 -13   10.05    2.33
   0 -17 -14   15.37    1.62
   0 -17 -14   18.94    2.59
   0 -17 -15   28.03    3.00
   0 -17 -16   -1.51    2.26
   0  17  17   30.34    2.45
   0 -17 -17   31.83    3.27
   0  18 -33    8.43    3.50
   0  18 -32  146.36    7.13
   0  18 -31   33.69    4.08
   0 -18  30   63.61    4.13
   0  18 -30   61.80    4.65
   0 -18  29   43.13    3.45
   0  18 -29   55.74    4.37
   0 -18  28   -1.30    1.88
   0  18 -28    1.29    2.67
   0 -18  27    0.18    1.77
   0 -18  27   -0.57    1.45
   0  18 -27   -2.71    2.65
   0  18 -26   21.95    2.37
   0 -18  26   24.55    2.30
   0 -18  26   26.22    2.59
   0  18 -26   15.07    2.94
   0  18 -25    4.18    1.82
   0 -18  25    4.98    1.62
   0 -18  25    2.01    1.78
   0  18 -24  138.98    5.53
   0 -18  24  141.52    5.69
   0 -18  24  141.67    5.39
   0 -18  23   29.50    2.68
   0  18 -23   29.45    2.55
   0 -18  23   23.48    2.31
   0  18 -22  376.81   11.91
   0 -18  22  391.20   11.02
   0  18 -22  383.40   11.14
   0  18 -21  364.44   11.42
   0 -18  21  355.06   10.37
   0  18 -21  348.29   10.46
   0 -18  21  321.21    9.82
   0  18 -20  127.58    5.91
   0 -18  20  107.45    4.28
   0  18 -20  118.42    4.83
   0 -18  20  118.08    4.74
   0 -18  19  437.48   12.39
   0  18 -19  466.80   13.21
   0  18 -19  494.75   14.28
   0 -18  19  474.46   13.14
   0 -18  18    0.29    1.31
   0  18 -18    1.54    1.45
   0  18 -18   -2.95    2.73
   0 -18  18   -0.25    1.36
   0 -18  17   32.50    1.92
   0  18 -17   37.84    2.52
   0  18 -17   35.64    3.51
   0  18 -16  205.43    6.87
   0 -18  16  206.72    5.99
   0 -18  16  219.08    7.32
   0  18 -15   58.94    3.08
   0 -18  15   57.44    2.31
   0 -18  15   58.65    3.30
   0 -18  14 1070.79   26.53
   0  18 -14 1064.22   26.25
   0 -18  14 1123.71   28.07
   0 -18  13   91.00    4.08
   0  18 -13   87.38    2.84
   0 -18  12  362.37   10.75
   0 -18  11  136.58    5.15
   0  18 -10    1.99    1.37
   0 -18  10    0.26    1.19
   0  18  -9   11.67    1.68
   0  18  -9   10.74    1.53
   0 -18   9   10.45    1.53
   0  18  -8    9.55    1.44
   0  18  -8   10.21    1.61
   0  18  -8    7.78    0.73
   0 -18   8   13.04    1.62
   0 -18   7    0.51    1.07
   0  18  -7   -0.12    1.23
   0  18  -7   -1.09    1.43
   0 -18   6   41.72    2.59
   0  18  -6   36.40    2.46
   0  18  -6   41.17    2.47
   0 -18   5   -0.13    1.30
   0  18  -5    1.57    1.32
   0  18  -5    1.77    1.33
   0  18  -4  116.33    4.67
   0  18  -4  121.76    4.36
   0 -18   3   40.89    1.69
   0  18  -3   50.51    2.84
   0  18  -3   44.78    2.40
   0 -18   2   15.08    0.96
   0  18  -2   15.09    1.86
   0  18  -2   16.86    1.65
   0 -18   1   57.84    1.96
   0  18  -1   55.83    3.13
   0  18  -1   58.19    2.64
   0  18   0    3.89    1.22
   0 -18   0    3.74    1.47
   0 -18   0    2.22    0.65
   0 -18   0    1.03    1.46
   0  18   0    1.16    1.43
   0 -18  -1   27.34    2.24
   0  18   1   25.08    2.29
   0 -18  -1   24.96    1.15
   0 -18  -1   26.43    2.38
   0 -18  -2   45.81    2.93
   0 -18  -2   42.83    2.87
   0  18   2   45.97    2.93
   0  18   2   48.90    2.82
   0 -18  -2   45.14    1.64
   0 -18  -3    1.43    1.37
   0 -18  -3    2.13    0.67
   0  18   3    3.58    1.49
   0 -18  -3    3.53    1.63
   0 -18  -3    3.43    2.41
   0  18   4  139.04    5.40
   0 -18  -4  146.38    5.63
   0 -18  -4  152.69    5.77
   0 -18  -4  156.44    6.86
   0  18   5   21.99    2.14
   0 -18  -5   21.22    2.44
   0 -18  -5   24.54    2.33
   0 -18  -5   18.42    3.19
   0  18   6  193.51    6.74
   0 -18  -6  189.46    6.88
   0 -18  -6  195.40    6.99
   0 -18  -6  198.87    8.34
   0  18   7  191.85    6.83
   0 -18  -7  205.50    7.16
   0 -18  -7  199.80    7.19
   0 -18  -7  192.87    8.47
   0 -18  -8   37.66    2.97
   0  18   8   37.95    3.56
   0 -18  -8   36.42    3.03
   0 -18  -8   35.46    4.12
   0  18   8   34.08    2.77
   0  18   9  180.18    6.66
   0 -18  -9  199.78    7.14
   0  18   9  183.86    7.49
   0  18  10   -1.57    2.59
   0 -18 -10    0.69    1.79
   0  18  11   -0.20    2.77
   0 -18 -11    5.82    2.05
   0 -18 -12   58.21    3.70
   0 -18 -13    3.31    2.21
   0 -18 -14  264.23    9.23
   0 -18 -15   56.20    3.96
   0 -18 -16  102.96    5.26
   0  19 -33   -1.95    3.19
   0  19 -32   -9.13    3.64
   0  19 -31   13.41    3.46
   0  19 -30   23.44    3.70
   0 -19  30   17.94    2.70
   0  19 -29    4.46    2.98
   0 -19  29    0.77    1.98
   0  19 -28   25.25    3.48
   0 -19  28   26.90    2.82
   0  19 -27    6.39    2.79
   0 -19  27    7.18    2.01
   0 -19  27    4.72    1.73
   0  19 -26   -0.16    1.73
   0 -19  26    1.31    1.50
   0 -19  26    1.90    1.80
   0 -19  25   -0.17    1.62
   0  19 -25    0.47    1.60
   0 -19  25    3.58    1.54
   0 -19  24    0.64    1.64
   0 -19  24    0.57    1.43
   0  19 -24   -0.15    1.57
   0  19 -23    3.13    2.94
   0 -19  23    3.57    1.72
   0  19 -23    5.22    1.75
   0 -19  23    4.46    1.58
   0  19 -22    5.47    3.08
   0 -19  22    1.65    1.65
   0  19 -22    1.16    1.52
   0 -19  22   -0.20    1.67
   0  19 -21   32.73    3.83
   0 -19  21   31.39    2.47
   0  19 -21   28.81    2.58
   0 -19  21   27.69    2.24
   0  19 -20   41.52    3.93
   0 -19  20   39.32    2.68
   0  19 -20   42.59    2.77
   0 -19  20   34.26    2.31
   0 -19  19    0.39    1.39
   0  19 -19   -1.95    3.11
   0  19 -19    1.76    1.51
   0 -19  19   -0.68    1.42
   0  19 -18  309.12   10.29
   0 -19  18  287.00    8.18
   0  19 -18  299.69    9.16
   0 -19  17  108.59    4.77
   0 -19  17   96.18    3.41
   0  19 -17   99.67    4.31
   0 -19  16    3.48    1.59
   0  19 -16    3.07    1.52
   0 -19  16    5.51    1.13
   0 -19  15   74.99    3.74
   0  19 -15   70.50    3.46
   0  19 -15   67.82    2.25
   0 -19  15   69.88    2.59
   0 -19  14   15.47    2.01
   0 -19  14   11.52    1.23
   0  19 -14   12.61    1.02
   0 -19  13   60.69    3.28
   0 -19  12   25.74    2.18
   0  19 -11   15.74    1.94
   0 -19  11   15.32    1.84
   0  19 -10   44.96    2.85
   0  19 -10   51.65    2.81
   0 -19  10   48.61    2.94
   0  19  -9    4.68    1.34
   0 -19   9    5.39    1.48
   0  19  -9    5.45    0.81
   0  19  -9    5.02    1.52
   0  19  -8   13.55    1.85
   0  19  -8   11.22    1.54
   0 -19   8    8.57    1.53
   0  19  -8    8.82    1.68
   0 -19   7   18.63    1.94
   0  19  -7   24.08    2.19
   0  19  -7   21.61    2.07
   0 -19   6   11.13    1.68
   0  19  -6   11.35    1.77
   0  19  -6    9.70    1.68
   0  19  -5   46.04    2.83
   0  19  -5   45.75    2.68
   0  19  -4    5.54    1.60
   0  19  -4    4.96    1.44
   0 -19   3    7.06    0.83
   0  19  -3    7.04    1.68
   0  19  -3    5.89    1.52
   0 -19   2   19.50    1.09
   0  19  -2   21.08    2.22
   0  19  -2   22.92    1.82
   0 -19   1   26.34    1.22
   0  19  -1   26.55    2.38
   0  19  -1   28.99    1.93
   0  19   0   15.70    2.07
   0 -19   0   14.44    2.00
   0 -19   0   19.17    2.21
   0  19   0   14.97    1.52
   0 -19   0   14.24    0.92
   0 -19  -1    4.18    1.56
   0  19   1    4.58    1.65
   0 -19  -1    3.32    0.64
   0  19   1    0.65    1.38
   0 -19  -1    2.35    1.62
   0 -19  -2    0.88    1.45
   0  19   2    1.19    1.43
   0 -19  -2    1.49    2.32
   0 -19  -2    1.10    0.60
   0 -19  -2    1.83    1.65
   0 -19  -3   10.86    1.84
   0 -19  -3   11.58    2.03
   0  19   3   12.38    1.87
   0 -19  -4   22.59    2.38
   0 -19  -4   15.64    2.29
   0  19   4   16.89    2.06
   0 -19  -4   22.76    3.27
   0 -19  -5   -1.20    1.96
   0 -19  -5   -0.95    1.76
   0  19   5   -2.09    1.67
   0 -19  -5   -0.98    2.90
   0 -19  -6   33.50    2.90
   0  19   6   40.58    2.83
   0 -19  -6   36.09    2.93
   0 -19  -6   31.78    3.94
   0  19   7   43.34    3.04
   0 -19  -7   44.60    3.23
   0 -19  -7   41.31    4.33
   0 -19  -8    1.91    1.99
   0  19   8    2.99    1.69
   0  19   9   -0.20    2.65
   0 -19  -9    4.25    1.99
   0  19   9    1.23    1.73
   0 -19 -10   46.67    3.38
   0 -19 -11   94.14    4.82
   0 -19 -12   -1.13    2.00
   0 -19 -13   41.26    3.61
   0 -19 -14   13.29    2.64
   0 -19 -15   -3.58    2.34
   0  20 -33   -1.00    3.36
   0  20 -32   95.89    5.86
   0  20 -31   33.15    4.03
   0 -20  30   28.94    3.15
   0  20 -30   28.35    3.73
   0 -20  29   43.29    3.40
   0  20 -29   54.00    4.40
   0 -20  28    3.54    1.75
   0 -20  28    2.03    1.92
   0  20 -28   -0.22    2.76
   0 -20  27    0.54    1.77
   0 -20  27    0.31    1.53
   0 -20  26   12.07    2.13
   0 -20  26   12.18    1.92
   0 -20  25    1.16    1.63
   0 -20  25    0.45    1.49
   0  20 -25   -0.48    1.66
   0  20 -24  102.82    5.55
   0 -20  24   99.29    4.62
   0 -20  24   99.38    4.47
   0  20 -24   97.66    4.53
   0  20 -23   48.56    4.29
   0 -20  23   38.06    2.96
   0  20 -23   44.36    2.95
   0 -20  23   41.96    2.92
   0  20 -22  267.49    9.47
   0 -20  22  256.78    8.30
   0  20 -22  266.86    8.45
   0 -20  22  234.31    7.54
   0  20 -21  295.49   10.11
   0 -20  21  285.23    8.94
   0  20 -21  291.40    9.07
   0 -20  21  261.61    8.05
   0 -20  20   49.66    3.04
   0 -20  20   43.78    2.44
   0  20 -20   49.56    3.08
   0  20 -20   56.59    4.47
   0 -20  19  221.86    7.37
   0  20 -19  235.05    8.64
   0  20 -19  211.75    7.28
   0 -20  19  211.54    6.34
   0  20 -18    0.40    2.92
   0 -20  18   -1.42    1.21
   0  20 -18   -0.14    1.49
   0 -20  17   70.10    3.88
   0 -20  17   73.44    2.75
   0  20 -17   75.87    3.68
   0 -20  16  187.54    6.68
   0  20 -16  194.07    6.41
   0 -20  16  168.81    5.15
   0  20 -15    2.87    1.51
   0 -20  15    0.15    1.54
   0  20 -15    2.17    0.76
   0 -20  15    3.59    1.06
   0 -20  14  105.50    4.72
   0  20 -14  106.62    3.35
   0 -20  13    0.29    1.32
   0  20 -12   -1.82    1.65
   0 -20  12   -0.72    1.46
   0  20 -11  110.55    4.57
   0 -20  11   97.72    4.42
   0  20 -10    3.40    1.50
   0 -20  10    0.14    1.39
   0  20 -10    1.24    0.87
   0  20 -10    3.40    1.68
   0  20  -9  403.56   11.71
   0  20  -9  392.88   11.60
   0 -20   9  413.98   11.99
   0  20  -9  402.79   11.84
   0 -20   8  147.49    5.56
   0  20  -8  142.98    5.48
   0  20  -8  135.64    5.24
   0 -20   7   67.30    3.45
   0  20  -7   63.96    3.45
   0  20  -7   62.01    3.28
   0  20  -6   11.27    1.89
   0 -20   6   12.21    1.87
   0  20  -6   13.14    1.88
   0  20  -5   20.76    2.01
   0  20  -5   17.94    2.13
   0  20  -4   46.50    2.67
   0  20  -4   48.15    3.02
   0 -20   4   46.59    1.87
   0  20  -3  216.50    6.50
   0  20  -3  212.72    7.16
   0 -20   3  198.95    5.54
   0  20  -2   82.85    3.32
   0  20  -2   78.48    3.92
   0 -20   2   76.67    2.45
   0  20  -1  189.44    6.52
   0 -20   1  173.78    4.74
   0 -20   1  179.04    6.52
   0  20  -1  174.95    5.55
   0 -20   0    3.15    1.66
   0  20   0    0.29    1.66
   0 -20   0    0.29    1.73
   0 -20   0    0.66    0.60
   0 -20  -1   96.43    2.82
   0 -20  -1   97.68    4.54
   0  20   1   98.16    4.51
   0 -20  -1  115.79    4.73
   0 -20  -1  113.73    5.54
   0  20   1   95.94    4.31
   0 -20  -2   99.65    4.51
   0  20   2   92.12    4.30
   0 -20  -2   99.46    4.56
   0 -20  -2  106.25    5.54
   0  20   3   11.29    1.89
   0 -20  -3   12.95    2.19
   0 -20  -3   15.16    3.17
   0 -20  -3   11.59    2.04
   0 -20  -4  231.61    7.97
   0 -20  -4  225.58    7.82
   0 -20  -4  213.02    8.92
   0  20   4  232.13    7.70
   0 -20  -5   68.78    3.88
   0 -20  -5   74.86    4.00
   0  20   5   66.02    3.68
   0 -20  -5   64.72    4.95
   0  20   6   77.24    3.96
   0 -20  -6   78.22    5.42
   0 -20  -6   73.30    4.16
   0  20   7  143.59    5.72
   0 -20  -7  148.12    6.05
   0 -20  -8    0.73    1.86
   0  20   8    1.71    1.76
   0 -20  -9   15.24    2.48
   0 -20 -10   10.43    2.35
   0 -20 -11    0.77    1.97
   0 -20 -12  122.17    5.76
   0 -20 -13    9.41    2.52
   0  21 -32    9.89    3.49
   0  21 -31   -2.42    3.02
   0  21 -30    3.31    3.00
   0 -21  30   -1.18    2.07
   0  21 -29    0.93    2.86
   0 -21  29    2.09    2.14
   0 -21  29    0.16    1.75
   0 -21  28   17.70    2.31
   0 -21  28   17.50    2.52
   0 -21  27    5.20    1.83
   0 -21  27    4.98    1.98
   0 -21  26    0.78    1.57
   0 -21  26   -0.52    1.88
   0 -21  25   14.34    2.05
   0 -21  25    9.61    2.00
   0  21 -25   10.79    3.17
   0  21 -24   -1.91    3.02
   0 -21  24    0.64    1.64
   0 -21  24    0.46    1.50
   0  21 -24    0.16    1.65
   0  21 -23    4.03    3.08
   0 -21  23    3.85    1.79
   0  21 -23    3.59    1.78
   0 -21  23    5.43    1.71
   0  21 -22    2.55    3.04
   0 -21  22    1.75    1.43
   0  21 -22    1.22    1.64
   0 -21  22    0.89    1.46
   0 -21  21   12.92    1.67
   0  21 -21   17.32    2.16
   0  21 -21   13.66    3.39
   0 -21  21   14.65    2.01
   0 -21  20   21.26    1.75
   0  21 -20   27.71    2.41
   0  21 -20   22.75    3.73
   0 -21  20   26.80    2.27
   0  21 -19    1.01    1.47
   0 -21  19    0.44    1.18
   0  21 -19    2.54    2.96
   0 -21  18   41.34    3.10
   0 -21  18   40.12    1.97
   0  21 -18   39.68    2.76
   0 -21  17   14.35    2.08
   0  21 -17   21.95    2.15
   0 -21  17   15.68    1.36
   0 -21  16    1.14    1.59
   0 -21  16    3.06    1.01
   0  21 -16    4.29    0.77
   0  21 -16    1.78    1.46
   0 -21  15   59.99    3.46
   0 -21  15   52.32    2.22
   0  21 -15   55.84    2.09
   0  21 -15   52.10    3.06
   0  21 -14   12.53    1.20
   0 -21  14   13.72    2.04
   0 -21  13   66.83    3.65
   0  21 -13   66.06    3.69
   0 -21  12   80.91    3.98
   0  21 -12   77.41    3.95
   0 -21  11   10.96    1.92
   0  21 -11    7.56    1.10
   0  21 -11   11.77    2.06
   0  21 -10    1.35    1.83
   0  21 -10    1.18    1.35
   0  21 -10    0.28    1.65
   0 -21  10    0.60    1.47
   0  21  -9   23.09    2.41
   0  21  -9   24.67    2.47
   0 -21   9   28.94    2.48
   0  21  -8  195.91    6.88
   0  21  -8  190.63    6.61
   0 -21   8  193.93    6.95
   0  21  -7  133.15    5.39
   0  21  -7  134.76    5.14
   0 -21   7  136.40    5.46
   0  21  -6    1.27    1.75
   0  21  -6    5.62    1.79
   0  21  -5  115.27    4.87
   0  21  -5  114.52    4.47
   0 -21   4   87.66    2.86
   0  21  -4   95.09    4.37
   0  21  -4   92.20    3.79
   0 -21   3    0.04    0.71
   0  21  -3    3.79    1.91
   0  21  -3    0.84    1.49
   0 -21   2    0.15    0.66
   0  21  -2    1.55    1.43
   0  21  -2   -1.17    1.82
   0 -21   1   43.77    3.11
   0  21  -1   46.54    3.11
   0 -21   1   44.74    1.56
   0  21  -1   43.39    2.37
   0  21   0   12.56    2.14
   0 -21   0   13.44    2.10
   0 -21   0   16.27    3.01
   0 -21   0   15.48    0.85
   0 -21  -1    1.61    1.60
   0 -21  -1    0.76    1.80
   0  21   1   -1.59    1.51
   0 -21  -1    3.09    2.60
   0  21   1   -0.61    1.84
   0  21   2    7.47    1.79
   0 -21  -2    4.80    1.96
   0 -21  -2    6.71    1.85
   0 -21  -2    7.39    2.74
   0  21   3   42.56    2.99
   0 -21  -3   55.56    4.44
   0 -21  -3   42.77    3.13
   0 -21  -3   44.91    3.16
   0  21   4   16.31    2.24
   0 -21  -4   11.01    3.15
   0 -21  -4   11.79    2.12
   0  21   5    4.86    1.85
   0 -21  -5    5.44    3.02
   0 -21  -5    3.15    1.78
   0  21   6   27.85    2.65
   0 -21  -6   36.49    3.05
   0 -21  -7   -0.55    1.82
   0  21   7    2.05    1.77
   0  21   8   16.47    2.34
   0 -21  -8   14.60    2.35
   0 -21  -9   -1.16    2.05
   0 -21 -10   41.17    3.35
   0 -21 -11   52.53    3.90
   0 -21 -12    8.56    2.41
   0  22 -31   22.84    3.81
   0  22 -30   13.24    3.38
   0 -22  30    9.31    2.21
   0  22 -29    3.80    3.00
   0 -22  29    3.50    1.88
   0 -22  29    2.08    2.00
   0 -22  28   -0.33    1.77
   0 -22  28   -0.73    1.93
   0 -22  27   25.40    2.49
   0 -22  27   18.44    2.52
   0 -22  26    4.68    1.72
   0 -22  26    3.93    1.83
   0 -22  25    7.50    1.83
   0  22 -25    3.30    2.98
   0 -22  25    2.48    1.68
   0 -22  24   -0.16    1.51
   0 -22  24    0.64    1.60
   0 -22  23   13.14    2.08
   0  22 -23   18.34    3.56
   0 -22  23   18.91    2.27
   0  22 -22   55.20    4.53
   0 -22  22   52.61    3.20
   0  22 -22   49.07    3.23
   0 -22  22   47.01    2.44
   0  22 -21  133.05    6.49
   0 -22  21  140.06    5.40
   0  22 -21  133.00    5.34
   0 -22  21  118.33    4.19
   0  22 -20    5.54    3.15
   0 -22  20    2.69    1.57
   0  22 -20    2.86    1.61
   0 -22  20    3.56    1.24
   0  22 -19   62.60    3.46
   0 -22  19   57.44    2.44
   0  22 -19   66.64    4.77
   0 -22  18    2.49    1.65
   0 -22  18    0.64    1.01
   0  22 -18    0.58    1.41
   0 -22  17   -0.69    1.60
   0  22 -17    0.29    1.46
   0 -22  17    1.65    0.97
   0  22 -16    9.54    0.97
   0  22 -16    9.69    1.71
   0 -22  16    8.32    1.16
   0 -22  16    7.59    1.96
   0 -22  15   33.63    1.78
   0 -22  15   31.41    2.76
   0  22 -15   35.92    1.70
   0 -22  14    0.97    1.60
   0  22 -14   -0.31    1.72
   0 -22  13  125.57    5.31
   0  22 -13  124.23    5.24
   0 -22  12   54.36    3.43
   0  22 -12   54.46    2.28
   0  22 -12   62.31    3.62
   0  22 -11  815.98   18.80
   0  22 -11  812.95   18.94
   0  22 -11  807.66   19.02
   0 -22  11  830.27   19.22
   0 -22  10   17.19    2.44
   0  22 -10   17.01    2.50
   0  22 -10   21.51    2.58
   0 -22   9  593.86   16.68
   0  22  -9  587.83   16.55
   0  22  -9  587.12   16.32
   0 -22   8  195.45    7.09
   0  22  -8  192.54    7.00
   0  22  -8  194.43    6.72
   0  22  -7    9.28    2.01
   0  22  -7    8.39    2.02
   0 -22   7    6.78    1.88
   0  22  -6    4.69    1.82
   0  22  -6    4.73    1.89
   0 -22   5   18.31    1.25
   0  22  -5   20.14    2.17
   0  22  -5   19.26    2.37
   0 -22   4  141.73    4.13
   0  22  -4  149.62    5.21
   0  22  -4  151.42    5.89
   0 -22   3  255.30    6.76
   0  22  -3  260.74    7.80
   0  22  -3  279.69    8.82
   0 -22   2   27.32    1.20
   0 -22   2   29.63    2.71
   0  22  -2   25.83    2.01
   0  22  -2   28.07    2.71
   0 -22   1  193.26    5.15
   0  22  -1  217.48    7.39
   0 -22   1  213.73    7.42
   0 -22   1  228.15    8.23
   0  22   0   16.54    2.09
   0  22   0   15.70    2.31
   0 -22   0   12.36    0.66
   0 -22   0   19.20    2.36
   0 -22   0   24.64    3.25
   0 -22  -1   10.76    2.86
   0 -22  -1   11.34    2.06
   0  22   1   12.43    2.00
   0 -22  -2    6.69    2.84
   0 -22  -2    5.85    1.82
   0  22   2    4.59    1.77
   0 -22  -3    7.18    3.08
   0 -22  -3    2.81    1.78
   0  22   3    4.62    1.67
   0 -22  -4    7.20    3.13
   0  22   4    9.38    2.05
   0 -22  -4    5.38    1.99
   0  22   5   21.08    2.37
   0 -22  -5   27.13    2.73
   0 -22  -6   -0.56    1.86
   0  22   6    0.16    1.71
   0 -22  -7   21.58    2.67
   0  22   7   16.57    2.35
   0  22   8    1.84    2.01
   0 -22  -8   -0.99    1.99
   0 -22  -9    3.41    2.08
   0 -22 -10   11.02    2.54
   0  23 -31    8.51    3.38
   0 -23  30   41.70    3.24
   0  23 -30   41.92    4.28
   0 -23  29    2.06    1.97
   0 -23  29    0.56    2.03
   0 -23  28   43.58    3.40
   0 -23  28   37.18    3.09
   0 -23  27   31.18    2.76
   0 -23  27   27.17    2.85
   0 -23  26    1.36    1.80
   0 -23  26    0.83    1.88
   0 -23  25    1.81    1.72
   0  23 -25    3.20    3.23
   0 -23  25    0.83    1.59
   0 -23  24   -0.16    1.68
   0  23 -24    4.57    3.09
   0 -23  24    0.98    1.63
   0 -23  23   21.27    2.33
   0 -23  23   25.28    2.42
   0  23 -23   27.60    4.00
   0  23 -22   26.19    3.81
   0 -23  22   22.67    2.36
   0 -23  22   19.36    1.60
   0  23 -21   -3.46    3.33
   0 -23  21    0.16    1.60
   0 -23  21   -0.41    1.22
   0  23 -21   -0.79    1.67
   0  23 -20    8.52    3.31
   0 -23  20   11.27    1.29
   0  23 -20   13.15    2.14
   0 -23  20    8.40    1.90
   0 -23  19    9.32    2.08
   0 -23  19    9.64    1.19
   0  23 -19   10.96    2.01
   0 -23  18    0.18    1.65
   0  23 -18    0.90    1.60
   0 -23  18    1.60    0.97
   0  23 -17    8.42    0.90
   0 -23  17    9.49    1.14
   0 -23  17    7.32    1.87
   0  23 -17    9.25    1.82
   0  23 -16    2.67    1.64
   0  23 -16    1.87    0.87
   0 -23  16    0.70    1.63
   0 -23  16    1.51    0.98
   0  23 -15   60.40    2.38
   0 -23  15   59.95    3.68
   0  23 -15   59.87    3.61
   0 -23  14   15.60    2.19
   0  23 -14   13.90    2.19
   0  23 -13    1.96    1.19
   0  23 -13    1.75    1.79
   0 -23  13    1.67    1.64
   0  23 -12   30.94    2.86
   0  23 -12   19.19    1.32
   0  23 -12   26.01    2.64
   0 -23  12   29.17    2.69
   0  23 -11   27.42    2.70
   0  23 -11   30.62    2.77
   0 -23  11   30.74    2.72
   0  23 -10   90.37    4.43
   0  23 -10   88.57    4.38
   0 -23  10   97.69    4.59
   0  23  -9    5.69    2.04
   0  23  -9    9.29    2.13
   0 -23   9    8.93    1.97
   0  23  -8  102.35    4.68
   0  23  -8   99.13    4.40
   0 -23   8   93.13    4.57
   0  23  -7  149.97    5.56
   0  23  -7  146.46    5.88
   0  23  -6   12.17    2.00
   0  23  -6    6.35    2.04
   0 -23   5   77.85    2.64
   0  23  -5   79.23    3.68
   0  23  -5   88.27    4.32
   0 -23   4   54.28    1.95
   0  23  -4   57.48    3.02
   0  23  -4   58.28    3.60
   0 -23   3    5.89    0.74
   0  23  -3    6.40    2.17
   0  23  -3    6.63    1.69
   0  23  -2    1.62    1.88
   0 -23   2    1.64    0.53
   0 -23   2    2.91    1.74
   0 -23   2    2.86    2.43
   0  23  -2    2.00    1.44
   0  23  -1   11.46    2.19
   0 -23   1   11.77    2.15
   0 -23   1   14.24    2.91
   0  23   0    4.80    1.89
   0 -23   0    6.34    2.86
   0  23   0    3.77    1.74
   0 -23   0    5.79    1.84
   0  23   1    4.91    1.85
   0 -23  -1    2.60    2.71
   0 -23  -1    4.45    1.83
   0  23   2    1.12    1.66
   0 -23  -2   -0.25    2.79
   0 -23  -2    1.45    1.78
   0  23   3   36.62    2.93
   0 -23  -3   35.09    4.01
   0 -23  -3   30.57    2.92
   0 -23  -4    4.32    1.98
   0  23   4    6.02    1.95
   0 -23  -5   17.46    2.43
   0  23   5   21.58    2.50
   0 -23  -6   28.25    2.98
   0  23   6   27.27    2.76
   0 -23  -7    0.20    2.06
   0  23   7    1.02    1.91
   0 -23  -8    6.14    2.28
   0  23   8    5.37    2.14
   0 -23  -9    3.74    2.16
   0 -24  31   -1.07    2.12
   0 -24  30   10.06    2.34
   0 -24  29   44.16    3.49
   0 -24  29   50.18    3.46
   0 -24  28   30.09    3.05
   0 -24  28   31.70    2.90
   0 -24  27  114.57    5.25
   0 -24  27  115.07    5.28
   0 -24  26  175.88    6.75
   0  24 -26  179.54    7.96
   0 -24  26  173.02    6.70
   0 -24  25    0.34    1.81
   0  24 -25    0.24    3.44
   0 -24  25    0.98    1.81
   0 -24  24   28.66    2.75
   0  24 -24   32.78    4.22
   0 -24  24   28.90    2.63
   0 -24  23    1.17    1.68
   0  24 -23    0.72    3.33
   0 -24  23    0.15    1.64
   0 -24  22   18.84    2.26
   0  24 -22   20.89    3.99
   0  24 -21   81.69    5.39
   0 -24  21   79.77    4.00
   0 -24  21   63.93    2.54
   0 -24  20    3.14    1.11
   0  24 -20    6.69    3.47
   0 -24  19   53.78    2.19
   0 -24  19   59.05    3.78
   0  24 -18   27.77    2.49
   0 -24  18   25.03    1.51
   0 -24  18   26.01    2.63
   0  24 -17    1.54    0.81
   0 -24  17   -0.74    1.69
   0 -24  17    0.20    0.96
   0  24 -16   45.52    3.04
   0  24 -16   38.01    1.82
   0  24 -16   36.37    3.05
   0 -24  16   41.90    1.91
   0 -24  16   37.75    3.07
   0  24 -15   36.17    3.03
   0  24 -15   36.82    1.87
   0 -24  15   38.61    3.11
   0 -24  14  157.81    6.08
   0  24 -14  156.37    6.02
   0  24 -13  287.82    8.89
   0  24 -13  311.57    9.08
   0 -24  13  302.89    9.18
   0  24 -12   10.89    2.27
   0  24 -12    9.16    2.37
   0 -24  12    9.70    2.17
   0  24 -11  509.89   15.20
   0  24 -11  541.49   15.17
   0 -24  11  531.35   15.49
   0  24 -10   37.94    3.15
   0  24 -10   43.22    3.17
   0 -24  10   41.80    3.30
   0  24  -9  145.60    5.87
   0  24  -9  148.58    5.67
   0 -24   9  133.24    5.87
   0  24  -8   12.96    2.25
   0 -24   8   16.81    2.35
   0  24  -8   15.45    2.24
   0  24  -7   12.86    2.18
   0  24  -7   15.39    2.11
   0  24  -6    5.34    1.98
   0 -24   6    4.83    0.88
   0  24  -6    7.72    1.86
   0  24  -5   14.40    2.30
   0 -24   5   16.68    1.09
   0  24  -5   18.52    2.12
   0  24  -4   38.27    3.08
   0 -24   4   35.81    1.41
   0  24  -4   33.51    2.42
   0  24  -3   72.51    4.00
   0 -24   3   65.88    2.01
   0 -24   3   75.50    4.10
   0 -24   3   78.19    4.61
   0  24  -3   69.44    3.18
   0  24  -2   14.20    2.27
   0 -24   2   10.93    2.02
   0  24  -2   13.61    1.72
   0 -24   2   10.65    2.83
   0  24  -1   19.33    2.43
   0 -24   1   15.21    3.07
   0 -24   1   18.13    2.36
   0  24   0   11.38    2.26
   0 -24   0    6.77    2.84
   0 -24   0    9.56    1.96
   0  24   0    8.19    1.92
   0 -24  -1   10.42    3.14
   0 -24  -1   16.44    2.32
   0  24   1   10.42    2.01
   0 -24  -2   38.97    4.16
   0 -24  -2   50.64    3.50
   0  24   2   42.47    3.15
   0 -24  -3    5.39    1.99
   0  24   3    4.35    1.94
   0 -24  -4   55.21    3.77
   0  24   4   46.28    3.38
   0 -24  -5    1.40    1.97
   0  24   5   -0.68    2.00
   0 -24  -6   10.45    2.50
   0  24   6    6.42    2.04
   0  24   7    4.93    2.17
   0 -24  -7    4.60    2.35
   0  24   8    1.61    2.07
   0 -25  31    5.90    2.27
   0 -25  30   62.62    3.91
   0 -25  29    9.48    2.30
   0 -25  29    8.00    2.28
   0 -25  28    6.49    2.29
   0 -25  28    8.50    2.29
   0 -25  27   11.85    2.45
   0 -25  27    5.75    2.22
   0 -25  26    9.27    2.29
   0 -25  26    6.96    2.09
   0 -25  25   41.33    3.13
   0 -25  25   48.16    3.38
   0  25 -24   13.33    3.80
   0 -25  24   11.47    2.18
   0 -25  24   12.80    2.27
   0  25 -23   62.44    5.22
   0 -25  23   53.93    3.39
   0 -25  23   58.86    3.59
   0 -25  22  135.76    5.75
   0  25 -22  144.46    7.25
   0 -25  21    0.63    1.05
   0  25 -21    1.49    3.58
   0 -25  21    2.87    1.68
   0 -25  20   35.51    1.66
   0 -25  20   35.11    3.22
   0 -25  19    9.89    1.15
   0 -25  19   14.96    2.29
   0 -25  18    1.26    0.98
   0 -25  18    0.19    1.80
   0 -25  17    5.46    1.09
   0  25 -17    5.37    0.98
   0  25 -17    3.63    1.92
   0 -25  16    0.19    1.57
   0 -25  16   -0.32    0.98
   0  25 -16    1.60    1.90
   0  25 -16    1.03    0.99
   0  25 -15   -0.25    1.20
   0 -25  15   -1.30    1.89
   0  25 -15   -0.87    1.88
   0  25 -14    3.73    2.17
   0  25 -14    0.05    1.01
   0  25 -14    1.55    1.89
   0 -25  14    2.21    1.78
   0  25 -13    5.26    2.04
   0  25 -13    6.06    2.18
   0 -25  13    2.73    1.75
   0  25 -12    2.01    1.82
   0  25 -12    2.05    1.95
   0 -25  12    4.34    1.96
   0  25 -11    3.84    1.96
   0  25 -11    3.94    2.03
   0 -25  11    2.89    1.84
   0  25 -10   13.65    2.28
   0  25 -10   13.64    2.31
   0 -25  10   16.13    2.32
   0  25  -9    0.50    1.90
   0 -25   9   -1.45    1.82
   0  25  -9    0.28    1.84
   0  25  -8   17.16    2.40
   0  25  -8   18.09    2.31
   0  25  -7   51.94    3.46
   0 -25   7   51.47    2.07
   0  25  -7   54.20    3.18
   0  25  -6   13.88    2.35
   0 -25   6   12.28    0.99
   0  25  -6   13.36    2.00
   0  25  -5    1.37    1.92
   0 -25   5    2.27    0.69
   0  25  -5    2.75    1.66
   0 -25   5    2.07    2.34
   0  25  -4    9.31    2.13
   0 -25   4    4.88    0.62
   0 -25   4    7.74    2.08
   0 -25   4    6.77    2.59
   0  25  -4    3.06    1.57
   0  25  -3   10.79    2.29
   0 -25   3   13.95    2.29
   0  25  -3   11.00    1.76
   0 -25   3   15.35    2.89
   0  25  -2   25.21    2.75
   0 -25   2   20.27    2.48
   0 -25   2   26.42    3.37
   0  25  -1   14.24    2.27
   0 -25   1   16.53    3.27
   0 -25   1   18.42    2.48
   0  25  -1   18.15    2.52
   0 -25   0    7.69    2.10
   0 -25   0    7.18    3.01
   0  25   0    5.45    1.97
   0 -25  -1    1.76    1.80
   0 -25  -1    1.24    2.90
   0  25   1    2.57    1.85
   0 -25  -2   25.00    2.82
   0  25   2   22.01    2.63
   0 -25  -3   61.53    4.13
   0  25   3   59.55    3.82
   0 -25  -4    4.92    2.22
   0  25   4    6.30    2.20
   0 -25  -5   25.92    3.12
   0  25   5   26.73    2.89
   0  25   6   88.38    4.69
   0  25   7    1.27    2.13
   0 -26  30    4.52    2.31
   0 -26  29  191.80    7.40
   0 -26  28  109.38    5.26
   0 -26  28  116.37    5.45
   0 -26  27   66.16    4.03
   0 -26  27   66.08    4.12
   0 -26  26  162.94    6.45
   0 -26  26  166.56    6.67
   0 -26  25    1.62    1.87
   0 -26  25   -0.37    1.89
   0 -26  24    7.67    1.98
   0 -26  24   15.92    2.49
   0 -26  23   -0.30    1.73
   0 -26  23    1.61    1.90
   0 -26  22   20.40    2.37
   0 -26  22   20.98    2.57
   0  26 -21   62.93    5.31
   0 -26  21   55.79    3.55
   0 -26  20    6.12    2.15
   0 -26  20    5.41    0.91
   0 -26  19   31.87    3.06
   0  26 -19   25.64    2.85
   0 -26  19   23.24    1.38
   0 -26  18   14.88    2.29
   0 -26  18   16.35    1.26
   0  26 -18   13.47    2.33
   0 -26  17    0.53    0.97
   0 -26  17    1.78    1.83
   0  26 -17    0.32    0.92
   0  26 -17    0.19    1.92
   0 -26  16    1.95    1.73
   0 -26  16   -0.50    1.04
   0  26 -16    0.91    1.91
   0  26 -16    0.31    0.98
   0  26 -16    0.47    1.26
   0  26 -15    0.89    2.04
   0  26 -15    0.25    1.06
   0 -26  15    2.32    1.73
   0  26 -15    5.57    1.96
   0 -26  14    4.40    1.88
   0  26 -14    3.89    1.96
   0  26 -14    3.27    2.16
   0 -26  13    8.54    2.08
   0  26 -13    5.78    2.02
   0  26 -13   10.12    2.39
   0 -26  12   -0.94    1.77
   0  26 -12    1.39    1.87
   0  26 -12    1.12    1.98
   0 -26  11   51.49    3.53
   0  26 -11   51.34    3.44
   0  26 -11   50.27    3.40
   0  26 -10   11.73    2.19
   0 -26  10   10.40    2.06
   0  26 -10   11.32    2.21
   0  26  -9   11.90    2.26
   0 -26   9   10.24    2.19
   0  26  -9   12.90    2.22
   0  26  -8    1.19    1.78
   0  26  -8    1.21    1.88
   0 -26   7    0.18    0.77
   0  26  -7    0.38    1.70
   0  26  -7   -0.70    1.89
   0 -26   6   45.19    1.72
   0 -26   6   49.19    3.78
   0  26  -6   43.18    2.85
   0  26  -6   53.37    3.51
   0 -26   5   25.36    1.10
   0 -26   5   24.31    3.09
   0  26  -5   32.35    2.43
   0  26  -5   32.71    3.00
   0  26  -4   11.30    2.29
   0  26  -4    7.57    1.75
   0 -26   4    7.24    2.68
   0 -26   4   10.00    2.18
   0  26  -3    0.18    1.99
   0 -26   3   -0.87    2.60
   0 -26   3    2.33    1.83
   0  26  -2    4.21    2.08
   0 -26   2    8.24    2.20
   0 -26   2    4.06    2.76
   0  26  -1  112.51    5.28
   0 -26   1  109.31    5.36
   0  26  -1  106.42    5.12
   0 -26   1  108.70    6.10
   0 -26   0  162.14    6.73
   0  26   0  163.37    6.49
   0 -26   0  150.32    7.43
   0  26   1   38.16    3.33
   0 -26  -1   41.95    3.53
   0  26   2  163.45    6.68
   0 -26  -2  178.47    7.23
   0  26   3   -2.69    2.20
   0 -26  -3    1.26    2.04
   0  26   4   40.18    3.43
   0  26   5    5.12    2.33
   0  26   6    0.55    2.22
   0  26   7   32.95    3.32
   0 -27  28    8.89    2.34
   0 -27  28    5.95    2.36
   0 -27  27   27.06    2.88
   0 -27  27   25.57    2.95
   0 -27  26    7.16    2.17
   0 -27  26    7.02    2.33
   0 -27  25   99.62    4.72
   0 -27  25  102.42    5.06
   0 -27  24   39.64    3.02
   0 -27  24   37.25    3.07
   0 -27  23   32.87    2.78
   0 -27  23   41.97    3.27
   0 -27  22   74.25    3.80
   0 -27  22   71.28    4.14
   0 -27  21    1.44    1.85
   0  27 -20    0.81    2.11
   0 -27  20    1.73    2.03
   0 -27  19    7.90    0.93
   0  27 -19   11.68    2.44
   0 -27  19   13.97    2.50
   0 -27  18    5.99    1.00
   0  27 -18    5.24    2.23
   0 -27  18    3.53    1.87
   0 -27  17   31.76    1.68
   0 -27  17   31.33    3.04
   0  27 -17   34.90    3.12
   0 -27  16    3.24    1.94
   0  27 -16    2.63    1.99
   0  27 -16    3.18    2.39
   0 -27  15   -0.20    1.82
   0  27 -15    3.88    1.98
   0  27 -15   -1.62    2.20
   0 -27  14   -1.19    1.70
   0  27 -14    2.92    2.02
   0  27 -14   -1.04    2.09
   0 -27  13    2.17    1.75
   0  27 -13    7.59    2.12
   0  27 -13    6.72    2.29
   0 -27  12   41.05    3.29
   0  27 -12   39.85    3.20
   0  27 -12   42.62    3.33
   0  27 -11    6.07    2.15
   0 -27  11    0.39    1.63
   0  27 -11    0.93    1.98
   0  27 -10   12.48    2.30
   0 -27  10    7.68    2.06
   0  27 -10    8.89    2.28
   0  27  -9    2.95    2.01
   0  27  -9    1.25    1.89
   0 -27   8    0.74    0.85
   0  27  -8   -0.80    1.89
   0 -27   8    2.55    2.12
   0  27  -8    0.54    1.91
   0 -27   7    6.95    0.86
   0  27  -7    7.96    1.99
   0 -27   7    4.70    2.38
   0  27  -7   12.33    2.38
   0 -27   6    0.19    0.61
   0  27  -6   -0.12    1.70
   0 -27   6   -0.96    2.42
   0  27  -6    1.65    1.96
   0  27  -5    3.69    2.07
   0 -27   5   -1.62    2.50
   0 -27   5   -1.00    1.80
   0 -27   4   22.44    2.69
   0  27  -4   16.39    2.58
   0 -27   4   17.60    3.11
   0 -27   3    8.69    2.24
   0 -27   3    7.31    2.93
   0  27  -3    6.40    2.36
   0  27  -2   28.67    2.95
   0 -27   2   23.09    2.93
   0 -27   2   21.47    3.60
   0  27  -2   25.98    3.13
   0 -27   1   20.40    3.74
   0 -27   1   26.25    3.06
   0  27  -1   22.77    2.85
   0 -27   0   12.56    2.67
   0  27   0    8.78    2.40
   0 -27  -1    2.76    2.43
   0  27   1    4.58    2.37
   0  27   2   29.65    3.13
   0  27   3   75.60    4.41
   0  27   4   25.00    2.99
   0  27   5    4.71    2.50
   0 -28  28   93.94    4.82
   0 -28  27   31.82    2.98
   0 -28  26  110.46    5.02
   0 -28  26  102.18    5.29
   0 -28  25    3.68    1.90
   0 -28  25    3.30    2.16
   0 -28  24    6.04    1.87
   0 -28  24    4.22    2.01
   0 -28  23    0.90    1.64
   0 -28  23    0.19    1.86
   0 -28  22   13.09    2.07
   0 -28  22   16.30    2.42
   0 -28  21   30.99    2.52
   0 -28  21   27.18    3.22
   0  28 -21   32.99    3.27
   0 -28  20    1.56    2.09
   0  28 -20   -1.44    2.22
   0 -28  19    1.31    2.08
   0  28 -19    3.04    2.29
   0 -28  19    0.20    0.64
   0 -28  18   37.28    3.18
   0  28 -18   35.54    3.31
   0 -28  18   29.07    1.51
   0 -28  17    0.21    1.81
   0 -28  17    0.14    1.03
   0  28 -17   -1.95    2.26
   0 -28  16   98.83    5.00
   0  28 -16  101.20    5.01
   0  28 -16   89.12    4.98
   0  28 -15   20.87    2.71
   0  28 -15   17.14    2.82
   0 -28  15   23.28    2.70
   0  28 -14   30.20    3.03
   0  28 -14   33.12    3.21
   0 -28  14   32.47    3.10
   0  28 -13   36.37    3.22
   0  28 -13   40.02    3.32
   0 -28  13   39.82    3.36
   0  28 -12   -2.41    2.01
   0 -28  12   -0.20    1.78
   0  28 -12   -2.44    2.21
   0  28 -11    0.92    1.95
   0 -28  11    2.25    1.96
   0  28 -11    1.56    2.03
   0  28 -10    0.18    1.95
   0 -28  10    0.31    2.08
   0  28 -10    1.19    2.01
   0 -28  10    1.84    1.76
   0 -28   9    1.91    0.92
   0  28  -9    1.54    1.91
   0 -28   9    0.16    2.17
   0  28  -9    1.11    2.00
   0 -28   8    3.32    0.84
   0 -28   8    7.22    2.46
   0  28  -8    4.85    2.14
   0  28  -7    2.07    2.03
   0 -28   7    5.42    2.53
   0 -28   7    1.72    0.69
   0 -28   7    2.05    0.69
   0 -28   6   13.42    2.86
   0  28  -6   12.70    2.55
   0  28  -5   22.69    2.89
   0 -28   5   26.10    3.43
   0 -28   5   26.38    2.95
   0 -28   4    1.52    3.01
   0  28  -4    4.24    2.32
   0 -28   4    5.84    2.23
   0  28  -3   73.42    4.38
   0 -28   3   71.45    4.46
   0 -28   3   64.64    4.82
   0  28  -2   57.90    4.07
   0 -28   2   57.16    4.11
   0 -28   2   52.92    4.74
   0  28  -2   57.17    3.83
   0  28  -1   96.22    4.99
   0  28   0  150.47    6.44
   0  28   1   27.56    3.15
   0  28   2   61.09    4.10
   0  28   3    2.10    2.28
   0 -29  27   24.49    2.79
   0 -29  26    1.48    1.91
   0 -29  25   34.37    2.89
   0 -29  24   13.55    2.16
   0 -29  23    0.78    1.86
   0 -29  23    1.93    1.65
   0  29 -22    3.49    2.32
   0 -29  22    2.86    1.70
   0 -29  22    1.93    1.95
   0 -29  21    1.24    1.53
   0  29 -21    1.07    2.31
   0 -29  21    1.41    2.32
   0 -29  20   47.62    3.04
   0  29 -20   51.07    3.89
   0 -29  20   52.15    4.03
   0 -29  19   78.32    3.74
   0 -29  19   78.02    4.70
   0  29 -19   77.77    4.67
   0 -29  18   -0.22    2.14
   0  29 -18    0.20    2.20
   0 -29  18   -0.31    0.93
   0  29 -17   21.55    2.87
   0 -29  17   18.27    1.44
   0 -29  17   29.35    3.15
   0 -29  16   17.36    2.73
   0 -29  16    8.83    1.79
   0  29 -16   11.02    2.56
   0  29 -15   51.24    3.90
   0 -29  15   53.22    3.83
   0 -29  15   45.00    2.74
   0  29 -15   52.97    3.84
   0  29 -14    8.70    2.64
   0  29 -14   11.39    2.50
   0 -29  14    8.79    2.38
   0 -29  13    6.38    2.24
   0  29 -13    7.17    2.51
   0  29 -13    7.87    2.45
   0  29 -12   78.89    4.42
   0 -29  12   76.72    3.96
   0  29 -12   79.50    4.53
   0 -29  12   82.69    4.68
   0  29 -11   24.46    2.93
   0 -29  11   27.25    2.80
   0  29 -11   32.75    3.18
   0 -29  11   27.96    3.04
   0 -29  10   14.09    2.54
   0  29 -10   16.03    2.69
   0 -29  10   11.04    1.20
   0 -29   9   18.09    2.79
   0 -29   9   20.72    1.32
   0  29  -9   25.71    2.93
   0 -29   8    6.66    2.53
   0 -29   8    0.99    0.73
   0  29  -8    4.83    2.26
   0  29  -7    5.84    2.27
   0 -29   7    7.64    2.68
   0  29  -6    5.67    2.36
   0 -29   6    5.02    2.75
   0 -29   6    2.57    2.23
   0  29  -5    2.17    2.28
   0 -29   5    2.16    2.17
   0 -29   5    0.84    2.63
   0 -29   4   56.92    4.48
   0  29  -4   55.92    3.98
   0  29  -3   20.24    2.96
   0  29  -3   19.49    2.85
   0  29  -2    7.54    2.49
   0  29  -1   40.89    3.49
   0  29   0   22.06    3.07
   0 -30  27   -1.35    1.99
   0 -30  26   23.22    2.63
   0 -30  25    7.60    1.98
   0 -30  24    5.51    1.86
   0 -30  23    5.75    1.88
   0 -30  22    4.97    1.77
   0 -30  21    2.32    1.59
   0 -30  20   32.59    2.61
   0  30 -20   32.48    3.39
   0 -30  19    1.62    1.66
   0 -30  19    2.08    2.31
   0 -30  18  193.69    6.69
   0  30 -18  210.19    8.06
   0 -30  18  210.86    8.19
   0 -30  17   13.36    2.79
   0 -30  17   10.56    1.88
   0  30 -17   12.66    2.90
   0 -30  16  223.86    7.13
   0  30 -16  224.22    8.51
   0 -30  16  238.06    8.92
   0 -30  15   68.03    3.20
   0 -30  15   75.59    4.69
   0  30 -15   74.97    4.59
   0 -30  14   18.47    1.81
   0 -30  14   15.31    2.83
   0  30 -14   15.17    2.86
   0  30 -14   21.21    2.95
   0  30 -13   27.00    3.09
   0 -30  13   28.67    3.12
   0 -30  13   21.46    1.79
   0  30 -12    1.37    2.19
   0 -30  12    4.61    2.26
   0 -30  12   -0.78    1.09
   0  30 -11   -1.96    2.25
   0 -30  11    0.22    2.18
   0 -30  11   -0.48    1.01
   0  30 -10    8.27    2.42
   0  30  -9    1.98    2.27
   0  30  -8    8.99    2.54
   0  30  -7    0.80    2.36
   0  30  -6   10.08    2.58
   0  30  -4   -1.79    2.27
   0  30  -3   32.54    3.28
   0 -31  26    1.95    1.91
   0 -31  25    2.04    1.80
   0 -31  24    8.19    2.04
   0 -31  23    2.78    1.81
   0 -31  22   26.73    2.52
   0 -31  21   14.17    2.04
   0 -31  20    7.88    1.85
   0 -31  19   58.69    3.25
   0 -31  18   11.44    1.87
   0 -31  17   -0.11    1.47
   0 -31  16    5.90    1.61
   0 -31  15   72.14    3.21
   0 -31  14   72.84    3.17
   0  31 -14   85.72    4.83
   0  31 -13    0.81    2.37
   0 -32  26    3.05    1.99
   0 -32  25    1.86    1.94
   0 -32  24   -0.45    1.80
   0 -32  23    6.37    1.92
   0 -32  22   16.12    2.16
   0 -32  21    2.53    1.71
   0 -32  20   43.40    2.87
   0 -32  19    3.68    1.69
   0 -32  18  164.63    5.75
   0 -33  26   15.88    2.38
   0 -33  25   -1.53    1.83
   1 -33  20    4.57    1.85
   1 -33  21    0.14    1.72
   1 -33  22   -0.14    1.76
   1 -33  23   10.51    2.20
   1 -33  24   50.01    3.44
   1 -33  25    2.73    2.05
   1 -32  22   17.95    2.33
   1 -32  23    5.02    1.94
   1 -32  24    2.04    1.87
   1 -32  25    1.95    1.84
   1 -31  23   -0.77    1.78
   1 -31  24   14.29    2.31
   1 -31  25    0.98    1.84
   1 -31  26   25.45    2.75
  -1  30   0   15.51    2.58
  -1  30  -1    1.90    2.18
  -1  30  -2   70.35    4.32
  -1  30  -3   28.87    3.16
   1 -30   5   68.14    4.96
   1 -30   6    3.43    2.85
  -1  30  -7   10.24    2.57
   1 -30   7   10.19    3.04
  -1  30  -8   18.75    2.98
   1 -30   9   -0.66    2.20
  -1  30  -9    1.41    2.34
   1 -30  10    2.64    2.24
  -1  30 -10   -0.20    2.18
   1 -30  11    2.19    2.17
  -1  30 -11    0.80    2.27
  -1  30 -12   38.71    3.46
  -1  30 -12   35.43    3.46
   1 -30  12   39.07    3.48
  -1  30 -13   70.03    4.45
  -1  30 -13   68.88    4.40
   1 -30  13   65.99    4.31
  -1  30 -14   11.36    2.79
   1 -30  14   13.60    2.73
  -1  30 -15  260.43    9.24
   1 -30  15  241.64    9.23
  -1  30 -16   28.48    3.34
   1 -30  16   25.21    3.11
   1 -30  17   84.32    4.89
   1 -30  17   76.81    3.27
  -1  30 -17   88.70    4.98
  -1  30 -18  116.07    5.80
   1 -30  18  116.94    5.89
  -1  30 -19    5.17    2.54
   1 -30  19    2.72    2.22
   1 -30  20   17.90    2.77
   1 -30  24    1.92    1.82
   1 -30  25    3.14    1.91
   1 -30  26   -0.17    1.90
  -1  29   3    0.55    2.20
  -1  29   2    1.29    2.16
  -1  29   1    4.23    2.25
  -1  29   0    5.54    2.32
  -1  29  -1   67.98    4.19
  -1  29  -2   14.76    2.71
  -1  29  -3   20.30    3.06
  -1  29  -4    2.44    2.34
   1 -29   4    4.35    3.13
  -1  29  -5    1.01    2.31
   1 -29   5    1.53    2.80
  -1  29  -6   58.99    4.09
  -1  29  -7   36.82    3.47
   1 -29   8   33.07    3.32
  -1  29  -8   28.53    3.14
  -1  29  -9   69.46    4.35
   1 -29   9   73.69    4.49
  -1  29  -9   69.59    4.08
  -1  29 -10    0.58    2.23
   1 -29  10   -0.85    2.20
  -1  29 -10   -0.96    2.29
  -1  29 -11    6.22    2.39
   1 -29  11    4.65    2.21
  -1  29 -11    1.85    2.30
  -1  29 -12    1.76    2.23
   1 -29  12    2.32    1.98
  -1  29 -12    1.92    2.29
  -1  29 -13    1.57    2.17
  -1  29 -13    1.45    2.38
   1 -29  13    1.47    1.99
  -1  29 -14    0.37    2.44
  -1  29 -14    2.17    2.29
   1 -29  14    2.33    2.10
  -1  29 -15    1.40    2.21
   1 -29  15    0.85    2.00
  -1  29 -16   19.17    2.84
   1 -29  16    9.83    2.41
   1 -29  17   64.17    4.17
  -1  29 -17   59.30    4.13
   1 -29  17   62.63    2.81
   1 -29  18    9.69    1.56
   1 -29  18   13.70    2.65
  -1  29 -18   12.05    2.63
  -1  29 -19  152.25    6.58
   1 -29  19  137.64    4.54
   1 -29  19  164.48    6.83
  -1  29 -20   14.21    2.77
   1 -29  20   10.76    1.45
   1 -29  20   15.85    2.70
   1 -29  21   11.17    2.45
  -1  29 -21    8.11    2.56
   1 -29  23   -1.53    2.06
   1 -29  25   19.95    2.60
   1 -29  26   10.78    2.32
  -1  28   5    1.82    2.23
  -1  28   4    1.45    2.11
  -1  28   3   47.49    3.62
  -1  28   2   37.66    3.27
  -1  28   1   30.83    3.14
  -1  28   0  162.42    6.60
  -1  28  -1    3.76    2.25
  -1  28  -2  114.17    5.67
  -1  28  -2  120.82    5.48
   1 -28   2  121.71    5.84
  -1  28  -3   67.25    4.43
   1 -28   3   83.86    5.28
  -1  28  -4   27.94    3.14
   1 -28   5   55.96    2.11
  -1  28  -5   62.58    4.15
   1 -28   6    3.24    0.97
  -1  28  -6    7.17    2.47
   1 -28   7    5.43    1.10
  -1  28  -7    9.59    2.42
   1 -28   7    6.18    2.09
  -1  28  -7    7.93    2.27
  -1  28  -8    6.66    2.37
   1 -28   8    8.19    2.13
  -1  28  -8    8.47    2.27
  -1  28  -9    8.69    2.33
   1 -28   9    3.89    1.96
  -1  28  -9    5.07    2.13
  -1  28 -10    2.64    2.09
   1 -28  10    2.86    1.96
  -1  28 -10    4.66    2.23
  -1  28 -11    1.70    1.97
   1 -28  11    1.02    1.80
  -1  28 -11    1.84    2.11
  -1  28 -12   25.01    2.85
  -1  28 -12   25.33    3.02
   1 -28  12   24.72    2.85
  -1  28 -13   69.95    4.33
   1 -28  13   74.77    4.40
  -1  28 -13   72.04    4.28
  -1  28 -14    3.89    2.39
   1 -28  14    2.04    1.97
  -1  28 -14    2.69    2.04
  -1  28 -15   76.77    4.61
  -1  28 -15   78.11    4.42
   1 -28  15   73.17    4.37
  -1  28 -16   26.19    2.95
   1 -28  16   24.13    2.88
  -1  28 -17   -1.40    2.27
   1 -28  17    0.59    1.32
   1 -28  17   -1.25    1.93
   1 -28  18    1.94    1.23
   1 -28  18    0.42    1.89
  -1  28 -18    2.44    2.27
  -1  28 -19    1.66    2.16
   1 -28  19    1.07    2.14
   1 -28  19    1.04    1.29
  -1  28 -20   29.99    3.22
   1 -28  20   28.45    3.15
   1 -28  20   25.63    1.80
  -1  28 -21   26.70    3.19
   1 -28  21   33.87    3.39
   1 -28  21   30.39    1.86
   1 -28  22   -0.12    1.25
   1 -28  23    2.96    1.98
   1 -28  24    0.93    1.80
   1 -28  25   33.90    3.08
   1 -28  26   63.50    4.02
   1 -28  26   50.58    3.69
   1 -28  27   19.69    2.75
  -1  27   7    4.66    2.29
  -1  27   6   -1.24    2.20
  -1  27   5    1.59    2.08
  -1  27   4    5.62    2.27
  -1  27   3    1.57    2.13
  -1  27   2    3.13    2.11
  -1  27   1   15.32    2.48
   1 -27  -1   15.17    2.71
  -1  27   0    4.34    2.18
   1 -27   0    6.74    2.30
  -1  27  -1   37.35    3.51
  -1  27  -1   41.07    3.28
   1 -27   1   47.17    3.65
   1 -27   2    9.37    0.84
  -1  27  -2    9.70    2.44
   1 -27   2   16.94    3.43
   1 -27   2   15.01    2.62
  -1  27  -3   23.44    2.88
   1 -27   3   21.69    1.18
   1 -27   4    1.08    0.80
  -1  27  -4    1.90    2.07
  -1  27  -5    1.38    1.81
   1 -27   5    1.01    0.84
  -1  27  -5    1.70    2.06
  -1  27  -6   50.20    3.25
   1 -27   6   53.82    2.21
  -1  27  -6   49.72    3.72
  -1  27  -7   55.35    3.81
  -1  27  -7   63.01    3.64
   1 -27   7   62.51    3.90
  -1  27  -8   28.83    2.96
  -1  27  -8   26.74    2.69
   1 -27   8   27.16    2.73
  -1  27  -9   44.56    3.43
  -1  27  -9   46.52    3.36
   1 -27   9   49.33    3.51
  -1  27 -10   -1.28    1.92
  -1  27 -10   -0.32    2.01
   1 -27  10    2.75    1.78
  -1  27 -11    1.28    1.99
   1 -27  11   -1.37    1.75
  -1  27 -11    2.32    2.17
  -1  27 -12    2.02    1.92
  -1  27 -12    1.20    2.09
   1 -27  12    0.97    1.84
  -1  27 -13   -0.18    1.82
  -1  27 -13    3.01    2.19
   1 -27  13    1.56    1.70
  -1  27 -14    5.42    2.10
  -1  27 -14    2.56    2.18
   1 -27  14    6.08    2.07
  -1  27 -15    0.97    1.21
  -1  27 -15    2.46    2.03
  -1  27 -15   -2.07    2.40
   1 -27  15    0.79    1.88
  -1  27 -16   47.83    2.30
  -1  27 -16   43.31    3.65
  -1  27 -16   43.26    3.48
   1 -27  16   49.26    3.48
   1 -27  17   95.37    4.97
   1 -27  17   95.99    3.58
  -1  27 -17   98.64    5.04
  -1  27 -18    3.79    2.17
   1 -27  18    1.63    2.01
   1 -27  18    3.23    1.40
  -1  27 -19  191.96    7.41
   1 -27  19  192.82    7.39
   1 -27  19  170.10    5.40
  -1  27 -20   40.82    3.50
   1 -27  20   34.60    3.19
   1 -27  20   32.71    2.04
   1 -27  21   14.91    2.69
   1 -27  21   14.57    1.58
   1 -27  22   -0.75    1.31
   1 -27  23    1.73    1.36
   1 -27  23    4.66    1.87
   1 -27  24   12.22    1.63
   1 -27  24   14.64    2.28
   1 -27  25    5.12    2.04
   1 -27  26   10.32    2.30
   1 -27  26   13.54    2.45
   1 -27  27    2.59    2.19
   1 -27  27   -0.89    2.08
   1 -27  28    7.99    2.46
  -1  26   7   13.60    2.51
  -1  26   6    3.80    2.17
  -1  26   5   -1.03    2.07
  -1  26   4    9.52    2.31
   1 -26  -3   87.58    5.00
  -1  26   3   86.60    4.52
   1 -26  -2   99.71    5.18
  -1  26   2   93.08    4.69
   1 -26  -1   14.58    2.69
  -1  26   1   18.18    2.59
  -1  26   0  114.25    4.92
   1 -26   0  105.99    6.02
   1 -26   0   87.41    2.62
   1 -26   0  118.33    5.35
   1 -26   1   19.15    2.50
   1 -26   1   13.65    0.95
   1 -26   1   18.80    3.46
  -1  26  -1   17.03    2.75
  -1  26  -1   14.71    2.35
   1 -26   2    8.52    0.89
  -1  26  -2   12.37    2.43
  -1  26  -3   -0.56    1.65
  -1  26  -3   -0.74    1.97
   1 -26   3    0.04    0.77
  -1  26  -4    1.10    1.99
  -1  26  -4   -1.30    1.72
   1 -26   4    0.89    0.79
  -1  26  -5    2.73    2.13
  -1  26  -5    1.01    1.81
   1 -26   5    2.92    0.93
   1 -26   6   10.08    2.13
  -1  26  -6   10.25    2.25
  -1  26  -6    9.90    2.06
   1 -26   6   11.30    1.18
   1 -26   7   -0.19    1.72
  -1  26  -7    0.55    1.87
  -1  26  -7   -1.07    1.80
   1 -26   8   -0.38    1.70
  -1  26  -8    0.15    1.87
  -1  26  -8    0.53    1.88
   1 -26   9   -0.38    1.76
  -1  26  -9    0.76    1.93
  -1  26  -9   -0.53    1.81
   1 -26  10   26.19    2.69
  -1  26 -10   23.98    2.69
  -1  26 -10   23.56    2.76
  -1  26 -11   11.62    2.39
   1 -26  11   14.07    2.28
  -1  26 -11   19.49    2.54
  -1  26 -12    8.80    2.37
   1 -26  12    8.03    1.99
  -1  26 -12   11.38    2.28
  -1  26 -13   11.02    2.42
   1 -26  13   13.64    2.25
  -1  26 -13   12.38    2.32
  -1  26 -14    3.78    2.24
  -1  26 -14    4.53    1.87
   1 -26  14    3.20    1.81
   1 -26  15   16.50    2.32
  -1  26 -15   17.86    2.85
  -1  26 -15   15.61    1.59
  -1  26 -15   17.14    2.48
  -1  26 -15   16.40    1.56
   1 -26  16    6.70    2.09
  -1  26 -16    6.16    1.57
  -1  26 -16    5.95    2.43
  -1  26 -16    6.94    2.09
  -1  26 -16    8.59    1.29
   1 -26  17   14.67    1.61
  -1  26 -17   13.78    1.88
  -1  26 -17   15.88    1.41
   1 -26  17   20.93    2.63
  -1  26 -17   14.12    2.45
  -1  26 -18  114.99    5.44
   1 -26  18  106.91    3.85
   1 -26  18  110.56    5.29
   1 -26  19    6.79    1.42
   1 -26  19    8.21    2.34
   1 -26  20   56.71    2.60
   1 -26  20   55.56    3.95
   1 -26  21   41.31    2.26
  -1  26 -21   42.16    4.57
   1 -26  22   -2.75    1.87
   1 -26  22   -0.08    1.39
  -1  26 -22    1.22    3.42
   1 -26  23   10.75    2.12
   1 -26  23    8.47    1.58
   1 -26  24    0.70    1.81
  -1  26 -24    1.68    3.50
   1 -26  24    1.05    1.50
  -1  26 -25  109.52    6.21
   1 -26  25  109.53    4.95
   1 -26  26  141.62    5.89
   1 -26  26  122.73    5.61
   1 -26  27    2.16    2.02
   1 -26  27    0.18    2.15
   1 -26  28  172.21    6.64
   1 -26  28  146.72    6.41
   1 -26  29   47.26    3.57
   1 -26  30   10.53    2.41
  -1  25   8    5.32    2.18
  -1  25   7    0.51    1.93
  -1  25   6    7.86    2.15
   1 -25  -5    1.06    2.14
  -1  25   5   -0.99    1.86
   1 -25  -4   43.88    3.54
  -1  25   4   41.88    3.20
   1 -25  -3   25.41    2.95
  -1  25   3   21.20    2.59
   1 -25  -2    0.20    2.00
  -1  25   2   -0.65    1.81
  -1  25   1   21.73    2.54
   1 -25  -1   23.40    3.64
   1 -25  -1   18.32    1.04
   1 -25  -1   20.27    2.73
   1 -25   0    0.19    1.94
  -1  25   0    1.94    1.79
  -1  25   0   -0.55    2.06
   1 -25   0    2.17    2.77
   1 -25   0    1.17    0.69
   1 -25   1   97.36    3.01
   1 -25   1  106.59    5.06
  -1  25  -1  101.00    4.99
  -1  25  -2   72.44    4.18
  -1  25  -2   74.52    3.44
   1 -25   2   68.65    2.39
  -1  25  -3    2.31    1.96
  -1  25  -3    0.89    1.62
   1 -25   3    1.15    0.83
  -1  25  -4    4.99    1.83
   1 -25   4    2.24    0.86
  -1  25  -5    6.45    2.08
  -1  25  -5    7.89    1.97
   1 -25   5    7.28    1.06
   1 -25   6   24.59    2.61
  -1  25  -6   21.02    2.57
  -1  25  -6   28.16    2.58
   1 -25   6   21.23    1.53
  -1  25  -7   39.84    3.18
   1 -25   7   43.28    3.18
  -1  25  -7   44.36    3.06
  -1  25  -8    4.60    1.95
   1 -25   8    2.35    1.79
  -1  25  -8   -0.14    1.88
  -1  25  -9    3.74    1.92
   1 -25   9    2.34    1.74
  -1  25  -9    3.01    1.99
  -1  25 -10   12.09    2.26
  -1  25 -10   14.17    2.37
   1 -25  10    9.00    2.01
  -1  25 -11   -0.16    2.00
  -1  25 -11    0.85    1.82
   1 -25  11    1.08    1.61
  -1  25 -12   17.00    2.59
  -1  25 -12   17.55    2.37
   1 -25  12   15.21    2.30
  -1  25 -13    1.03    2.10
   1 -25  13    1.43    1.75
  -1  25 -13    1.57    1.78
  -1  25 -14    1.89    1.22
  -1  25 -14    1.94    1.80
  -1  25 -14    2.13    2.16
   1 -25  14    1.81    1.66
  -1  25 -14    1.40    1.18
  -1  25 -15    0.85    1.35
  -1  25 -15    1.08    1.90
  -1  25 -15   -0.73    2.18
  -1  25 -15   -0.21    1.13
   1 -25  15    1.09    1.76
  -1  25 -16   15.71    2.53
  -1  25 -16   14.96    1.86
  -1  25 -16   13.23    1.33
   1 -25  16   13.26    2.22
  -1  25 -17  116.02    5.46
   1 -25  17  122.21    4.18
   1 -25  17  127.15    5.58
  -1  25 -17  120.15    3.85
   1 -25  18    2.09    1.97
   1 -25  18    2.74    1.33
   1 -25  19  117.69    5.36
   1 -25  19  104.18    3.82
   1 -25  20   12.32    2.48
   1 -25  20   12.77    1.59
   1 -25  21    9.19    1.51
  -1  25 -21    8.22    3.43
   1 -25  22    5.65    1.86
   1 -25  22    5.09    1.49
  -1  25 -22    6.79    3.39
   1 -25  23    0.17    1.69
   1 -25  23    0.69    1.43
  -1  25 -23   -3.50    3.30
   1 -25  24    2.21    1.80
   1 -25  24    1.37    1.55
  -1  25 -24    3.22    3.20
   1 -25  25    6.18    1.90
  -1  25 -25    3.19    3.42
   1 -25  25    0.86    1.64
   1 -25  26    0.70    2.06
   1 -25  26    2.25    2.01
  -1  25 -26    0.90    3.35
   1 -25  27   58.85    3.95
   1 -25  27   74.02    4.08
  -1  25 -27   67.63    5.11
   1 -25  28   18.84    2.70
   1 -25  28   21.32    2.62
   1 -25  29   74.12    4.18
   1 -25  30   73.59    4.27
   1 -25  31    6.42    2.20
   1 -25  32   19.16    2.62
  -1  24   8    2.16    1.90
   1 -24  -7   -1.27    2.16
  -1  24   7    1.80    1.94
   1 -24  -6   -1.45    2.09
  -1  24   6    0.65    1.80
   1 -24  -5    1.42    2.03
  -1  24   5   -1.76    1.91
   1 -24  -4    4.96    2.11
  -1  24   4    5.86    1.91
   1 -24  -3    2.33    1.93
  -1  24   3   -1.73    1.72
  -1  24   2    8.93    1.97
   1 -24  -2    5.91    0.80
   1 -24  -2    6.87    2.02
   1 -24  -2   12.21    3.19
  -1  24   1    1.40    1.72
   1 -24  -1   -0.49    2.76
   1 -24  -1    0.56    1.66
   1 -24  -1    0.58    0.69
   1 -24   0   12.72    1.01
   1 -24   0   15.56    2.38
  -1  24   0   16.27    2.43
  -1  24   0   13.48    2.02
  -1  24  -1   16.45    2.42
   1 -24   1   23.33    1.27
  -1  24  -2    1.55    1.95
  -1  24  -2    2.63    1.60
   1 -24   2    2.75    0.83
  -1  24  -3   64.34    3.31
  -1  24  -3   66.11    3.89
   1 -24   3   60.18    2.32
  -1  24  -4    1.30    1.72
  -1  24  -4   -0.85    1.84
   1 -24   4    0.27    0.86
   1 -24   5   23.50    2.55
  -1  24  -5   19.05    2.27
  -1  24  -5   18.56    2.47
   1 -24   5   18.57    1.41
  -1  24  -6   -0.33    1.82
   1 -24   6   -0.17    1.63
  -1  24  -6    0.65    1.76
  -1  24  -7   10.82    2.10
   1 -24   7    7.27    1.99
  -1  24  -7    9.54    2.13
  -1  24  -8   82.94    4.38
   1 -24   8   97.30    4.65
  -1  24  -8   87.29    4.27
  -1  24  -9   -2.13    2.00
  -1  24  -9    0.15    1.94
   1 -24   9   -0.17    1.83
  -1  24 -10  255.63    8.62
   1 -24  10  256.87    8.84
  -1  24 -10  257.53    8.78
  -1  24 -11  201.10    7.21
   1 -24  11  191.64    7.20
  -1  24 -11  188.89    7.13
  -1  24 -12   59.05    3.77
  -1  24 -12   54.71    3.66
   1 -24  12   56.81    3.71
  -1  24 -13  289.89    9.06
   1 -24  13  293.48    9.45
  -1  24 -13  300.19    9.52
  -1  24 -13  254.55    7.63
  -1  24 -13  303.03    9.53
  -1  24 -14   20.89    2.59
  -1  24 -14   20.80    2.78
   1 -24  14   16.80    2.28
  -1  24 -14   16.97    2.17
  -1  24 -14   20.06    1.77
  -1  24 -14   21.71    1.65
   1 -24  15  115.74    5.14
  -1  24 -15  107.15    4.75
  -1  24 -15   98.69    3.98
  -1  24 -15  113.20    3.75
  -1  24 -15  113.61    5.16
  -1  24 -16   76.55    3.85
   1 -24  16   72.73    4.09
   1 -24  16   73.64    3.03
  -1  24 -16   72.42    2.76
  -1  24 -16   74.15    4.21
   1 -24  17   14.17    1.59
  -1  24 -17   13.83    1.26
   1 -24  17   14.26    2.23
  -1  24 -17   15.74    2.18
  -1  24 -18   64.48    3.61
   1 -24  18   68.75    3.98
   1 -24  18   58.83    2.69
  -1  24 -19    1.69    1.69
   1 -24  19    1.13    1.81
   1 -24  19    3.98    1.35
   1 -24  20    8.62    1.53
   1 -24  20    7.48    2.29
  -1  24 -20    8.38    3.36
  -1  24 -21    6.79    3.24
   1 -24  21    8.17    1.53
   1 -24  22   -1.44    1.62
  -1  24 -22   -0.68    3.09
   1 -24  22   -1.15    1.41
   1 -24  23   49.38    3.17
  -1  24 -23   56.85    4.52
   1 -24  23   43.65    2.60
   1 -24  24   17.57    2.32
  -1  24 -24   15.44    3.50
   1 -24  24   17.05    2.05
   1 -24  25   59.66    3.55
   1 -24  25   47.40    2.94
  -1  24 -25   57.14    4.65
   1 -24  26  129.94    5.53
  -1  24 -26  134.07    6.61
   1 -24  27    5.64    2.21
   1 -24  27    6.05    2.09
   1 -24  28   20.63    2.78
   1 -24  28   22.64    2.66
   1 -24  29    9.84    2.29
   1 -24  30    8.22    2.27
   1 -24  31   26.14    2.79
   1 -23  -9   32.01    3.25
   1 -23  -8    1.67    1.96
  -1  23   8    1.61    1.78
  -1  23   7    2.05    1.83
   1 -23  -7    3.48    2.04
  -1  23   6   95.37    4.56
   1 -23  -6  105.73    5.20
  -1  23   5    0.92    1.72
   1 -23  -5    1.56    1.86
   1 -23  -4   84.14    4.57
  -1  23   4   80.90    4.08
   1 -23  -3   10.53    3.18
   1 -23  -3   11.13    0.96
   1 -23  -3   15.24    2.40
  -1  23   3   11.16    2.03
   1 -23  -2    0.25    2.79
   1 -23  -2    0.71    0.72
   1 -23  -2    4.92    1.97
  -1  23   2    3.31    1.71
   1 -23  -1   35.81    1.56
   1 -23  -1   32.05    2.95
  -1  23   1   36.24    2.73
  -1  23   1   33.95    2.98
   1 -23   0    2.99    1.70
  -1  23   0    2.21    1.90
   1 -23   0    4.03    0.87
  -1  23  -1   81.66    3.61
   1 -23   1   86.78    2.86
  -1  23  -1   88.25    4.48
  -1  23  -2  120.89    4.66
   1 -23   2  119.32    3.74
  -1  23  -2  139.53    5.63
  -1  23  -3   32.26    2.46
   1 -23   3   29.51    1.61
  -1  23  -3   34.86    3.00
  -1  23  -4   14.60    2.12
   1 -23   4   11.27    1.20
  -1  23  -4   12.27    2.25
  -1  23  -5    0.32    1.76
   1 -23   5    0.67    1.68
  -1  23  -5    1.84    1.77
  -1  23  -6    2.85    1.84
   1 -23   6    4.48    1.80
  -1  23  -6    5.27    1.92
  -1  23  -7    3.46    1.96
   1 -23   7    4.78    1.86
  -1  23  -7    7.39    2.06
  -1  23  -8   -1.57    1.88
  -1  23  -8    1.96    1.89
   1 -23   8    2.79    1.65
  -1  23  -9    5.03    2.04
  -1  23  -9    3.91    2.12
   1 -23   9    2.62    1.78
  -1  23 -10   53.18    3.50
  -1  23 -10   61.03    3.64
   1 -23  10   52.94    3.46
  -1  23 -11   57.99    3.66
  -1  23 -11   59.97    3.72
   1 -23  11   55.81    3.55
   1 -23  12  248.89    8.16
  -1  23 -12  256.19    8.31
  -1  23 -12  245.15    8.15
  -1  23 -12  211.77    6.42
  -1  23 -13   12.03    1.91
   1 -23  13   10.66    2.05
  -1  23 -13   12.14    2.53
  -1  23 -13   10.93    2.19
  -1  23 -13   11.45    1.53
   1 -23  14   87.90    4.38
  -1  23 -14   83.03    3.48
  -1  23 -14   94.31    4.53
  -1  23 -14   98.19    4.28
  -1  23 -14   91.61    3.29
  -1  23 -15   25.41    2.38
  -1  23 -15   25.92    1.62
  -1  23 -15   28.29    2.69
   1 -23  15   29.27    2.62
  -1  23 -16   -0.11    0.93
   1 -23  16    1.18    1.22
   1 -23  16   -0.34    1.65
  -1  23 -16    1.01    1.54
  -1  23 -17   83.73    4.08
   1 -23  17   80.30    4.30
   1 -23  17   84.86    3.22
   1 -23  18    8.72    1.93
   1 -23  18    8.55    1.41
  -1  23 -18    7.20    1.75
   1 -23  19   93.40    4.73
   1 -23  19   89.84    3.45
  -1  23 -19   86.80    4.13
   1 -23  20   11.66    1.58
  -1  23 -20    7.38    3.23
  -1  23 -20   14.10    1.97
   1 -23  21    2.66    1.39
  -1  23 -21    2.28    1.70
  -1  23 -21    4.55    3.14
   1 -23  22    8.13    1.62
   1 -23  22    8.96    1.84
   1 -23  23    1.74    1.53
   1 -23  23    1.25    1.53
  -1  23 -23    4.69    2.92
   1 -23  24   26.58    2.33
   1 -23  24   26.50    2.56
  -1  23 -24   30.56    3.78
   1 -23  25   32.06    2.57
   1 -23  25   34.40    2.82
  -1  23 -25   36.73    4.01
   1 -23  26    3.22    1.77
   1 -23  26    3.03    1.85
   1 -23  27  172.65    6.94
   1 -23  27  186.57    6.79
   1 -23  28   54.82    3.49
   1 -23  28   51.05    3.70
   1 -23  29  118.84    5.18
   1 -23  29  107.56    5.41
  -1  23 -30  110.35    6.29
   1 -23  30  124.68    5.33
  -1  23 -31   11.93    3.57
   1 -23  31    8.87    2.33
   1 -22 -10    1.87    2.05
   1 -22  -9    1.23    2.02
   1 -22  -8   18.70    2.64
  -1  22   8   16.56    2.23
  -1  22   7   14.27    2.23
   1 -22  -7   15.35    2.45
  -1  22   6    1.49    1.72
   1 -22  -6    3.44    2.05
  -1  22   5   32.12    2.72
   1 -22  -5   21.25    2.73
  -1  22   4   12.37    2.05
   1 -22  -4   14.42    1.11
   1 -22  -4   11.42    3.27
   1 -22  -4   12.91    2.31
  -1  22   3   12.73    2.01
   1 -22  -3   15.22    1.13
   1 -22  -3   11.16    3.19
   1 -22  -3   21.30    2.48
   1 -22  -2   71.11    2.46
  -1  22   2   74.82    3.76
   1 -22  -2   74.18    4.09
   1 -22  -1   -0.34    1.65
   1 -22  -1    1.24    0.81
  -1  22   1    0.29    1.55
   1 -22  -1    0.97    1.95
  -1  22   1    0.99    1.89
   1 -22   0  175.23    5.06
  -1  22   0  192.58    6.94
  -1  22  -1   65.67    3.16
   1 -22   1   63.21    2.34
  -1  22  -1   60.16    3.78
  -1  22  -2   19.25    2.17
   1 -22   2   23.08    1.42
  -1  22  -2   29.05    2.76
  -1  22  -3  244.07    7.69
   1 -22   3  239.92    6.76
  -1  22  -3  260.67    8.46
   1 -22   4   23.96    1.56
   1 -22   4   21.12    2.42
  -1  22  -4   28.31    2.44
  -1  22  -4   21.58    2.46
   1 -22   5   31.03    2.65
  -1  22  -5   29.21    2.50
  -1  22  -5   29.72    2.70
   1 -22   6    1.89    1.55
  -1  22  -6    1.96    1.80
  -1  22  -6    4.43    1.94
  -1  22  -7   30.27    2.72
  -1  22  -7   25.07    2.56
   1 -22   7   23.18    2.40
  -1  22  -8  281.92    9.34
  -1  22  -8  294.87    9.23
   1 -22   8  293.32    9.43
  -1  22  -9   69.79    3.96
  -1  22  -9   81.68    4.11
   1 -22   9   75.52    3.97
  -1  22 -10  312.53   10.11
  -1  22 -10  318.08   10.10
   1 -22  10  335.87   10.28
  -1  22 -11  383.93   11.40
  -1  22 -11  407.51   11.53
   1 -22  11  411.77   11.58
  -1  22 -12    9.99    1.43
  -1  22 -12   13.73    2.48
   1 -22  12   12.92    2.08
  -1  22 -12    6.99    2.10
  -1  22 -13   67.00    2.95
  -1  22 -13   68.81    3.85
  -1  22 -13   80.23    3.75
   1 -22  13   72.22    3.80
  -1  22 -14    4.35    1.85
   1 -22  14    3.03    1.62
  -1  22 -14    1.24    1.43
  -1  22 -14    2.83    1.11
   1 -22  15    0.81    1.64
  -1  22 -15    0.85    0.91
  -1  22 -15   -0.14    1.48
  -1  22 -16   40.42    2.77
  -1  22 -16   33.98    1.73
   1 -22  16   40.40    2.90
   1 -22  16   37.35    2.10
   1 -22  17    0.17    1.58
   1 -22  17   -0.45    1.22
  -1  22 -17    0.28    1.38
   1 -22  18    0.17    1.56
  -1  22 -18    0.99    1.54
   1 -22  18    2.90    1.27
   1 -22  19    5.43    1.91
   1 -22  19    3.90    1.39
  -1  22 -19    3.33    3.01
  -1  22 -19    4.01    1.68
   1 -22  20    1.92    1.37
  -1  22 -20    0.73    1.55
  -1  22 -20    2.08    3.06
   1 -22  21   45.04    2.61
   1 -22  21   48.77    3.10
  -1  22 -21   46.19    3.00
  -1  22 -21   56.43    4.45
   1 -22  22    0.10    1.47
   1 -22  22    1.04    1.41
  -1  22 -22   -0.60    1.54
  -1  22 -22    0.41    2.93
   1 -22  23    1.21    1.62
   1 -22  23    0.30    1.40
  -1  22 -23    2.00    1.57
  -1  22 -23    2.24    2.89
   1 -22  24    6.01    1.83
   1 -22  24    5.95    1.71
  -1  22 -24    5.88    2.97
   1 -22  25    0.87    1.76
   1 -22  25    2.00    1.59
   1 -22  26    5.90    1.81
   1 -22  26    7.12    1.88
   1 -22  26    5.12    1.93
   1 -22  27   17.99    2.62
   1 -22  27   16.12    2.27
   1 -22  28   10.02    2.42
   1 -22  28   13.07    2.27
  -1  22 -29    6.49    3.17
   1 -22  29    3.90    2.27
   1 -22  29    6.54    2.08
  -1  22 -30   15.24    3.63
   1 -22  30   12.20    2.35
  -1  22 -31  103.82    5.98
  -1  22 -32   18.69    3.68
   1 -21 -12    8.31    2.45
   1 -21 -11   15.49    2.53
   1 -21 -10    0.20    2.00
   1 -21  -9    3.35    2.14
  -1  21   9    0.15    1.70
  -1  21   8   42.33    3.00
   1 -21  -8   39.00    3.34
  -1  21   7    8.46    1.94
   1 -21  -7   12.59    2.37
  -1  21   6  200.09    7.12
   1 -21  -6  217.00    7.81
   1 -21  -5   34.51    1.69
   1 -21  -5   31.50    3.97
   1 -21  -5   40.31    3.16
  -1  21   5   35.95    2.76
   1 -21  -4   28.61    1.52
  -1  21   4   32.97    2.62
   1 -21  -4   39.61    4.14
   1 -21  -4   35.96    2.99
  -1  21   3   17.83    2.13
   1 -21  -3   16.77    2.48
   1 -21  -3   16.11    2.25
   1 -21  -3   15.26    1.18
  -1  21   2    1.64    1.54
   1 -21  -2    2.20    1.87
   1 -21  -2    2.21    0.87
   1 -21  -2    0.17    1.68
   1 -21  -1   53.16    3.37
   1 -21  -1   46.71    3.34
  -1  21   1   50.94    3.38
   1 -21  -1   46.81    1.96
   1 -21   0   48.40    2.01
  -1  21   0   49.90    3.34
  -1  21  -1  107.73    4.21
   1 -21   1  110.77    3.46
  -1  21  -1  104.63    4.82
  -1  21  -2  188.12    6.07
   1 -21   2  174.01    5.16
  -1  21  -2  182.45    6.67
  -1  21  -3    3.55    1.64
   1 -21   3    3.51    0.98
  -1  21  -3    5.34    1.94
  -1  21  -4    4.69    1.90
   1 -21   4    4.86    1.67
  -1  21  -4    6.87    1.89
  -1  21  -5   -1.16    1.72
   1 -21   5    0.60    1.45
  -1  21  -5    1.77    1.72
  -1  21  -6    7.06    1.91
   1 -21   6    4.64    1.72
  -1  21  -6    6.07    1.84
  -1  21  -7    6.77    1.96
  -1  21  -7    8.63    1.98
   1 -21   7    6.24    1.71
  -1  21  -8    5.33    1.84
  -1  21  -8    6.15    1.94
   1 -21   8    8.16    1.84
  -1  21  -9   49.43    3.23
  -1  21  -9   53.34    3.23
   1 -21   9   48.25    3.05
   1 -21  10  183.20    6.38
  -1  21 -10  192.62    6.50
  -1  21 -10  184.85    6.46
  -1  21 -10  154.20    4.80
   1 -21  11   29.95    2.50
  -1  21 -11   28.31    2.61
  -1  21 -11   27.01    2.72
  -1  21 -11   26.29    1.72
  -1  21 -12  297.76    8.57
   1 -21  12  319.41    9.81
  -1  21 -12  324.54    9.89
  -1  21 -13   35.85    2.58
   1 -21  13   33.33    2.64
  -1  21 -13   28.84    2.64
  -1  21 -13   33.64    1.84
  -1  21 -14  267.68    7.45
   1 -21  14  271.54    8.89
  -1  21 -14  274.99    8.59
  -1  21 -15   16.96    1.29
   1 -21  15   18.82    1.66
   1 -21  15   16.73    2.17
  -1  21 -15   17.38    2.09
   1 -21  16   10.37    1.43
   1 -21  16    8.87    1.91
  -1  21 -16   11.22    1.77
   1 -21  17    7.77    1.79
   1 -21  17    4.42    1.30
  -1  21 -17    8.89    1.73
   1 -21  18   14.44    2.15
   1 -21  18   19.93    1.74
  -1  21 -18   18.72    2.03
   1 -21  19   91.75    3.69
  -1  21 -19  100.65    5.39
  -1  21 -19  100.02    4.29
   1 -21  20    3.77    1.50
  -1  21 -20    2.40    1.51
  -1  21 -20    5.17    3.01
   1 -21  21    1.20    1.54
   1 -21  21    0.14    1.52
  -1  21 -21    0.29    1.55
  -1  21 -21   -0.20    2.85
   1 -21  22    6.01    1.74
   1 -21  22    2.15    1.61
  -1  21 -22    2.06    1.52
  -1  21 -22    5.30    2.89
   1 -21  23   14.75    2.06
   1 -21  23   12.22    1.96
  -1  21 -23   14.10    2.05
  -1  21 -23   12.50    3.08
   1 -21  24   18.84    2.28
  -1  21 -24   22.53    2.38
   1 -21  24   21.90    2.25
  -1  21 -24   24.46    3.41
   1 -21  25   23.61    2.47
   1 -21  25   22.68    2.26
   1 -21  26    0.14    1.91
   1 -21  26   -0.75    1.50
   1 -21  26    2.32    1.94
   1 -21  27  144.14    6.01
   1 -21  27  136.44    5.54
   1 -21  28   47.04    3.55
   1 -21  28   41.90    3.04
   1 -21  29   57.35    3.92
   1 -21  29   64.91    3.64
  -1  21 -29   55.89    4.55
  -1  21 -30   69.36    4.98
  -1  21 -31    0.70    3.06
  -1  21 -32    3.34    3.13
   1 -20 -13   20.54    2.89
   1 -20 -12   21.94    2.89
   1 -20 -11    2.35    2.06
   1 -20 -10    0.19    1.83
   1 -20  -9    5.63    1.91
  -1  20   9    6.01    1.84
  -1  20   8   32.16    2.66
   1 -20  -8   29.93    2.89
  -1  20   7  123.24    5.12
   1 -20  -7  132.89    5.75
   1 -20  -6    3.18    3.05
  -1  20   6    1.51    1.68
   1 -20  -6    1.05    1.71
   1 -20  -5  182.32    6.12
   1 -20  -5  177.08    4.11
  -1  20   5  179.34    5.59
   1 -20  -5  187.35    7.51
   1 -20  -5  183.73    6.04
  -1  20   4  125.80    5.12
   1 -20  -4  139.94    5.59
   1 -20  -4  131.77    4.01
   1 -20  -4  125.71    5.46
   1 -20  -3   40.04    2.88
   1 -20  -3   35.27    1.69
  -1  20   3   35.57    2.57
   1 -20  -3   42.82    3.08
   1 -20  -2  188.95    6.88
   1 -20  -2  188.65    5.32
  -1  20   2  181.37    6.46
   1 -20  -2  196.34    6.90
  -1  20   2  184.75    6.82
   1 -20  -1   49.04    3.21
   1 -20  -1   50.29    2.05
  -1  20   1   51.34    3.31
  -1  20   0  195.32    6.34
   1 -20   0  202.53    5.70
   1 -20   0  214.18    7.24
  -1  20   0  213.75    7.30
  -1  20  -1   42.83    2.55
   1 -20   1   44.52    1.90
  -1  20  -1   42.12    2.94
  -1  20  -2    1.80    1.52
   1 -20   2    1.41    0.89
  -1  20  -2    2.29    1.86
   1 -20   3  128.34    4.05
  -1  20  -3  129.20    4.77
   1 -20   3  123.29    5.18
  -1  20  -3  134.17    5.27
  -1  20  -4   14.67    1.99
   1 -20   4   15.10    2.01
  -1  20  -4   16.99    2.14
  -1  20  -5    2.89    1.65
   1 -20   5    1.28    1.40
  -1  20  -5    2.21    1.54
  -1  20  -6   14.37    2.04
   1 -20   6   12.32    1.91
  -1  20  -6   18.99    2.13
   1 -20   7    1.26    1.43
  -1  20  -7    0.69    1.51
  -1  20  -7    2.51    1.75
   1 -20   8  134.13    5.32
  -1  20  -8  141.47    5.38
  -1  20  -8  138.86    5.35
   1 -20   9   74.26    3.68
  -1  20  -9   68.82    3.66
  -1  20  -9   70.36    3.69
  -1  20 -10   34.23    2.60
  -1  20 -10   27.31    2.53
   1 -20  10   36.54    2.56
  -1  20 -10   27.17    1.67
  -1  20 -11   19.76    1.62
  -1  20 -11   19.43    2.20
   1 -20  11   22.06    2.17
  -1  20 -12    4.75    1.48
   1 -20  12    7.61    1.64
  -1  20 -12    4.18    1.69
  -1  20 -13  154.77    5.67
   1 -20  13  156.41    5.91
  -1  20 -13  157.92    4.76
  -1  20 -14   95.76    3.18
   1 -20  14   95.02    4.38
  -1  20 -14   93.14    4.13
  -1  20 -15   66.30    2.45
   1 -20  15   68.94    3.68
  -1  20 -15   68.71    3.46
   1 -20  15   69.09    2.85
   1 -20  16  200.75    6.93
   1 -20  16  184.89    5.73
  -1  20 -16  179.56    6.41
   1 -20  17    1.57    1.67
  -1  20 -17    0.52    1.37
   1 -20  17    0.45    1.19
   1 -20  18   30.20    2.67
   1 -20  18   29.08    2.05
  -1  20 -18   29.69    3.49
  -1  20 -18   28.64    2.37
   1 -20  19   14.19    1.76
  -1  20 -19   13.33    1.89
  -1  20 -19   12.50    2.99
   1 -20  20    7.58    1.70
   1 -20  20    8.69    1.69
  -1  20 -20    5.77    1.71
  -1  20 -20    6.82    2.96
   1 -20  21  223.21    7.40
   1 -20  21  242.59    7.85
  -1  20 -21  243.16    7.93
  -1  20 -21  255.19    8.90
   1 -20  22   12.92    2.08
  -1  20 -22   19.88    3.24
  -1  20 -22   15.61    2.03
   1 -20  22   19.43    2.13
  -1  20 -23   59.66    4.30
   1 -20  23   61.18    3.38
  -1  20 -23   66.44    3.47
   1 -20  23   54.53    3.29
  -1  20 -24   10.51    1.82
   1 -20  24    8.07    2.00
   1 -20  24    7.91    1.70
   1 -20  25   12.17    2.26
  -1  20 -25   13.34    2.06
   1 -20  25   16.97    2.06
   1 -20  26   19.42    2.18
   1 -20  26   17.18    2.37
   1 -20  27    0.73    1.53
   1 -20  27    1.84    1.99
  -1  20 -28   23.34    3.37
   1 -20  28   18.55    2.26
   1 -20  28   19.77    2.68
  -1  20 -29   27.04    3.59
   1 -20  29   20.78    2.82
  -1  20 -30   -3.83    3.04
  -1  20 -31   22.55    3.56
  -1  20 -32   17.81    3.60
  -1  20 -33    0.71    3.02
   1 -19 -14    8.38    2.45
   1 -19 -13    5.67    2.29
   1 -19 -12    5.55    2.13
   1 -19 -11    4.12    2.07
   1 -19 -10    1.10    1.89
   1 -19  -9    4.85    2.05
  -1  19   9    2.82    1.74
  -1  19   8   71.38    4.55
   1 -19  -8   61.60    3.84
  -1  19   8   61.81    3.45
   1 -19  -7    7.23    3.29
  -1  19   7    4.67    1.76
   1 -19  -7    5.10    1.92
   1 -19  -6  155.82    5.95
   1 -19  -6  131.65    4.26
   1 -19  -6  160.74    7.35
  -1  19   6  132.78    5.29
   1 -19  -6  149.52    5.86
   1 -19  -5   35.55    2.92
  -1  19   5   33.45    2.48
   1 -19  -5   30.14    1.64
   1 -19  -5   31.91    2.78
   1 -19  -4   26.88    1.45
   1 -19  -4   15.86    0.94
  -1  19   4   27.63    2.26
   1 -19  -4   26.90    2.50
   1 -19  -4   25.73    2.54
  -1  19   3    0.50    1.35
   1 -19  -3   -0.31    1.56
   1 -19  -3   -0.05    0.82
   1 -19  -3    0.29    1.66
   1 -19  -2   -0.14    1.71
   1 -19  -2    0.15    1.58
  -1  19   2    0.14    1.65
  -1  19   2    1.48    1.32
   1 -19  -2    0.49    0.82
   1 -19  -1   74.51    3.70
   1 -19  -1   62.75    2.39
  -1  19   1   64.24    3.56
  -1  19   0   82.86    3.54
   1 -19   0   89.59    2.98
  -1  19   0   93.25    4.22
   1 -19   0   94.00    4.21
  -1  19  -1   63.09    2.99
   1 -19   1   62.30    2.33
  -1  19  -1   65.33    3.50
  -1  19  -2   74.26    3.27
   1 -19   2   68.01    2.56
  -1  19  -2   72.03    3.62
   1 -19   3    0.41    1.32
  -1  19  -3    2.15    1.39
  -1  19  -3    0.93    1.51
   1 -19   4   86.23    4.03
  -1  19  -4   87.72    3.82
  -1  19  -4   91.06    4.07
   1 -19   5  123.45    4.93
  -1  19  -5  127.97    4.98
  -1  19  -5  122.87    4.76
  -1  19  -6   32.32    2.48
  -1  19  -6   30.62    2.41
   1 -19   6   31.51    2.35
  -1  19  -7   83.38    3.89
  -1  19  -7   87.46    3.95
   1 -19   7   87.67    3.91
  -1  19  -8    0.26    1.41
  -1  19  -8    0.51    1.57
   1 -19   8   -0.27    1.38
  -1  19  -9   14.24    1.22
  -1  19  -9   17.45    2.00
  -1  19  -9   19.56    2.20
   1 -19   9   15.23    1.80
  -1  19 -10  123.85    4.09
  -1  19 -10  128.01    5.08
   1 -19  10  143.94    5.20
  -1  19 -11   50.08    2.99
   1 -19  11   54.18    3.07
   1 -19  12  679.54   18.08
  -1  19 -12  639.03   17.76
  -1  19 -12  663.60   16.82
  -1  19 -13   20.61    1.41
   1 -19  13   22.83    2.23
  -1  19 -13   21.77    2.03
  -1  19 -14  169.03    5.97
   1 -19  14  172.70    6.21
  -1  19 -14  168.80    4.90
   1 -19  15   51.87    3.18
   1 -19  15   58.22    2.54
  -1  19 -15   49.55    2.94
   1 -19  16   20.68    2.23
   1 -19  16   18.46    1.66
  -1  19 -16   18.00    2.01
   1 -19  17    5.18    1.74
  -1  19 -17    3.89    1.45
   1 -19  17    6.26    1.46
  -1  19 -18    5.22    2.74
  -1  19 -18    5.76    1.57
   1 -19  18    5.66    1.49
  -1  19 -19   11.90    2.95
  -1  19 -19   13.68    1.92
   1 -19  19    8.57    1.68
   1 -19  20  119.77    4.68
  -1  19 -20  142.40    6.07
  -1  19 -20  125.91    5.04
   1 -19  20  121.00    4.93
   1 -19  21    7.71    1.89
  -1  19 -21    8.21    3.00
  -1  19 -21    9.69    1.84
   1 -19  21    9.88    1.80
   1 -19  22   13.36    2.16
   1 -19  22   17.07    2.02
  -1  19 -22   19.28    2.21
  -1  19 -22   18.04    3.06
   1 -19  23   46.01    3.13
  -1  19 -23   49.25    3.05
   1 -19  23   50.26    2.97
  -1  19 -24    2.05    1.64
   1 -19  24   -0.57    1.82
   1 -19  24   -0.68    1.37
  -1  19 -25    1.20    1.57
   1 -19  25    1.78    1.44
   1 -19  25    1.82    1.96
  -1  19 -26    5.39    1.78
   1 -19  26    4.43    1.59
   1 -19  26    7.71    2.03
   1 -19  27    8.89    1.80
   1 -19  27    8.68    2.05
  -1  19 -27    7.24    2.76
   1 -19  28    8.54    1.86
   1 -19  28    9.52    2.26
  -1  19 -28    6.75    2.78
   1 -19  29   -0.20    2.04
  -1  19 -29    3.02    2.80
  -1  19 -30   12.61    3.21
  -1  19 -31   -4.75    3.10
  -1  19 -32    5.31    3.11
  -1  19 -33    3.50    3.14
   1 -18 -14   64.87    3.10
   1 -18 -13    4.26    1.63
   1 -18 -12   10.13    1.70
   1 -18 -12   11.91    2.31
   1 -18 -11   -0.93    1.41
   1 -18 -11   -1.07    1.79
   1 -18 -10   19.45    1.92
  -1  18  10   21.77    3.26
   1 -18 -10   20.61    2.57
  -1  18   9   67.70    3.56
   1 -18  -9   66.87    3.91
  -1  18   9   72.40    4.61
  -1  18   8    3.66    2.63
   1 -18  -8    9.30    2.03
   1 -18  -8    5.40    3.13
  -1  18   8    6.02    1.77
   1 -18  -8   10.86    2.21
   1 -18  -7  229.76    7.94
   1 -18  -7  224.02    6.43
   1 -18  -7  232.07    9.39
  -1  18   7  222.14    7.39
   1 -18  -7  229.33    7.86
   1 -18  -6   23.92    2.45
   1 -18  -6   23.14    1.49
   1 -18  -6   26.56    3.54
  -1  18   6   19.12    2.06
   1 -18  -6   20.85    2.44
   1 -18  -5  100.70    4.47
  -1  18   5   96.80    4.15
   1 -18  -5   93.27    3.24
   1 -18  -5  104.56    4.54
   1 -18  -4   60.98    3.39
  -1  18   4   53.27    2.97
   1 -18  -4   54.92    2.21
   1 -18  -4   57.22    3.30
   1 -18  -3    7.62    0.96
   1 -18  -3    9.86    1.88
  -1  18   3    8.50    1.59
   1 -18  -3    8.80    1.89
   1 -18  -3    5.61    0.66
   1 -18  -2    0.64    0.78
  -1  18   2    1.28    1.31
   1 -18  -2    0.54    1.61
  -1  18   2   -1.92    1.55
   1 -18  -1   34.18    1.63
  -1  18   1   35.79    2.67
   1 -18  -1   38.36    2.75
  -1  18   0   16.13    1.66
   1 -18   0   14.23    1.11
   1 -18   0   15.16    2.05
  -1  18   0   13.30    1.87
  -1  18  -1    7.31    1.48
   1 -18   1    7.19    0.91
  -1  18  -1    7.28    1.63
   1 -18   2   32.96    1.66
  -1  18  -2   34.29    2.25
   1 -18   2   34.03    2.47
  -1  18  -2   37.93    2.59
  -1  18  -3  104.24    4.16
   1 -18   3  107.67    4.41
  -1  18  -3  108.01    4.44
  -1  18  -4   47.66    2.72
   1 -18   4   45.74    2.81
  -1  18  -4   48.02    2.88
   1 -18   5   28.19    2.24
  -1  18  -5   29.96    2.34
  -1  18  -5   27.86    2.26
   1 -18   6   44.86    2.77
  -1  18  -6   47.90    2.82
  -1  18  -6   49.56    2.83
   1 -18   7   -0.12    1.17
  -1  18  -7   -0.25    1.30
  -1  18  -7   -1.18    1.52
  -1  18  -8   46.95    2.79
  -1  18  -8   44.87    2.84
   1 -18   8   49.28    2.71
  -1  18  -8   42.17    1.80
  -1  18  -9    7.96    1.53
   1 -18   9   10.37    1.62
  -1  18  -9    9.73    1.16
   1 -18  10   98.50    4.06
  -1  18 -10   87.65    3.98
   1 -18  11  474.90   13.40
  -1  18 -12    5.91    1.04
   1 -18  12    4.60    1.53
  -1  18 -12    3.28    1.36
  -1  18 -13  531.28   14.75
   1 -18  13  550.99   15.06
  -1  18 -13  535.84   13.70
  -1  18 -14  385.35    9.96
  -1  18 -14  367.81   11.03
   1 -18  14  393.42   10.40
   1 -18  14  383.66   11.33
   1 -18  15   36.89    2.63
   1 -18  15   38.77    2.13
  -1  18 -15   35.57    2.47
   1 -18  16   54.03    3.12
   1 -18  16   53.81    2.54
  -1  18 -16   54.15    2.95
  -1  18 -17   13.63    2.94
   1 -18  17    9.11    1.78
  -1  18 -17    9.68    1.65
   1 -18  17   10.93    1.56
  -1  18 -18  157.10    5.65
   1 -18  18  148.62    5.21
  -1  18 -18  170.65    6.63
   1 -18  19  189.80    6.32
  -1  18 -19  192.99    6.61
   1 -18  19  200.13    6.60
  -1  18 -19  200.12    7.55
   1 -18  20    2.30    1.73
  -1  18 -20    2.72    1.57
   1 -18  20    4.16    1.62
  -1  18 -20    1.53    2.70
   1 -18  21  415.00   12.19
  -1  18 -21  433.10   12.40
   1 -18  21  432.88   12.26
  -1  18 -21  427.20   13.04
   1 -18  22   86.63    4.21
  -1  18 -22   92.42    4.89
   1 -18  22   88.74    3.98
  -1  18 -22   91.44    4.15
  -1  18 -23   57.83    3.29
   1 -18  23   58.71    3.18
   1 -18  23   53.72    3.45
  -1  18 -24   38.83    2.76
   1 -18  24   39.77    2.63
   1 -18  24   34.66    3.04
  -1  18 -25   -0.74    1.58
   1 -18  25   -2.25    2.14
   1 -18  25    1.84    1.39
  -1  18 -26    0.46    1.61
   1 -18  26    0.40    1.44
   1 -18  26    1.07    1.77
  -1  18 -26    0.79    2.45
  -1  18 -27    2.17    1.73
   1 -18  27    1.85    1.84
   1 -18  27    2.14    1.48
  -1  18 -27   -0.20    2.47
  -1  18 -28   -0.83    2.61
  -1  18 -29   -2.55    2.80
  -1  18 -30    8.51    3.03
  -1  18 -31    0.89    2.91
  -1  18 -32    4.52    3.13
  -1  18 -33   -1.84    3.01
  -1  18 -34    3.28    3.19
   1 -17 -15   25.75    2.25
   1 -17 -14   17.74    1.95
   1 -17 -13    5.11    1.60
   1 -17 -12    0.29    1.44
  -1  17  12   -0.41    2.60
   1 -17 -11    1.71    1.43
  -1  17  11    6.79    2.76
   1 -17 -10    0.38    1.43
  -1  17  10    1.56    2.50
  -1  17   9    2.48    2.58
   1 -17  -9   -0.54    2.95
   1 -17  -9    1.49    1.44
   1 -17  -9    1.87    1.85
  -1  17   9    0.13    1.50
  -1  17   8   19.39    3.04
   1 -17  -8   24.39    2.57
  -1  17   8   24.19    2.18
   1 -17  -8   19.81    1.97
   1 -17  -8   25.55    3.80
   1 -17  -8   25.70    2.65
   1 -17  -7    0.87    1.74
   1 -17  -7    2.11    1.45
   1 -17  -7    4.97    2.87
  -1  17   7    3.51    1.51
   1 -17  -7    5.64    1.70
   1 -17  -7    3.43    1.02
   1 -17  -6    7.97    1.76
  -1  17   6   12.49    1.72
   1 -17  -6   11.34    1.21
   1 -17  -6   13.52    2.12
   1 -17  -5    3.87    1.51
  -1  17   5    2.18    1.31
   1 -17  -5    2.67    0.90
   1 -17  -5    3.15    1.60
   1 -17  -4   -0.14    1.45
  -1  17   4   -1.59    1.28
   1 -17  -4    1.11    0.80
   1 -17  -4    0.40    1.57
   1 -17  -3    1.36    1.44
  -1  17   3    3.11    1.37
   1 -17  -3    1.04    1.53
   1 -17  -3    2.09    0.83
   1 -17  -2    3.11    0.82
   1 -17  -2    1.62    0.53
  -1  17   2    3.37    1.61
   1 -17  -2    1.40    1.59
  -1  17   1   34.77    2.55
   1 -17  -1   32.22    2.50
  -1  17   1   31.81    2.02
   1 -17  -1   33.90    1.60
  -1  17   0   55.68    3.04
  -1  17   0   52.11    2.56
   1 -17   0   52.25    2.05
  -1  17  -1   -0.98    1.33
  -1  17  -1    0.53    1.27
   1 -17   1   -0.30    0.75
  -1  17  -2   44.42    2.74
   1 -17   2   50.40    2.84
  -1  17  -2   46.73    2.52
  -1  17  -3   51.65    2.91
   1 -17   3   50.24    2.87
  -1  17  -3   52.61    2.70
  -1  17  -4  363.48   10.37
  -1  17  -4  350.57   10.11
   1 -17   4  340.68   10.31
  -1  17  -5  575.00   15.83
  -1  17  -5  595.36   16.05
   1 -17   5  596.83   16.02
  -1  17  -6    1.76    1.46
   1 -17   6    1.18    1.25
  -1  17  -6    4.22    1.50
  -1  17  -7  246.97    7.72
  -1  17  -7  261.58    7.79
   1 -17   7  251.91    7.75
  -1  17  -7  236.57    6.46
  -1  17  -8   20.84    2.07
  -1  17  -8   21.15    1.94
   1 -17   8   24.73    1.94
  -1  17  -8   21.48    1.37
  -1  17  -9   16.48    1.76
   1 -17   9   18.56    1.74
   1 -17  10  159.90    5.63
   1 -17  11   15.83    1.79
  -1  17 -12  405.44   11.46
   1 -17  12  415.89   11.74
  -1  17 -12  404.01   10.56
  -1  17 -13   29.59    1.47
   1 -17  13   31.88    2.27
  -1  17 -13   32.92    2.19
   1 -17  14   55.17    3.04
   1 -17  14   58.41    2.55
  -1  17 -14   55.24    2.89
   1 -17  15   16.04    1.92
   1 -17  15   19.68    1.60
  -1  17 -15   12.43    1.62
  -1  17 -16   22.12    2.86
   1 -17  16   18.04    2.01
   1 -17  16   18.83    1.65
  -1  17 -16   17.80    1.75
   1 -17  17    2.57    1.39
  -1  17 -17    1.87    1.32
  -1  17 -17   -0.64    2.33
   1 -17  18   17.58    1.91
  -1  17 -18   21.04    1.96
  -1  17 -18   22.98    2.98
  -1  17 -19    0.74    1.38
   1 -17  19    1.26    1.59
   1 -17  19    0.58    1.27
  -1  17 -19    2.26    2.54
  -1  17 -20  282.16    8.69
   1 -17  20  270.53    8.56
   1 -17  20  275.97    8.50
  -1  17 -20  287.39    9.40
  -1  17 -21   63.59    3.41
   1 -17  21   61.34    3.49
   1 -17  21   65.75    3.27
  -1  17 -21   65.57    4.24
  -1  17 -22  144.46    5.36
   1 -17  22  139.19    5.15
   1 -17  22  129.20    5.45
  -1  17 -23  222.57    7.22
   1 -17  23  203.77    6.89
   1 -17  23  198.58    7.30
  -1  17 -24   21.61    2.28
   1 -17  24   16.63    2.61
   1 -17  24   18.28    2.00
   1 -17  25   95.87    4.83
  -1  17 -25  102.01    5.20
   1 -17  25   99.93    4.28
   1 -17  25   96.91    4.81
  -1  17 -25  106.27    4.57
  -1  17 -26    3.85    2.48
   1 -17  26    1.27    1.40
  -1  17 -26    1.20    1.65
  -1  17 -27   35.55    2.82
  -1  17 -27   35.66    3.49
  -1  17 -28    0.31    1.62
  -1  17 -28   -1.23    2.65
  -1  17 -29    2.10    2.76
  -1  17 -30    0.21    2.87
  -1  17 -31   10.48    3.13
  -1  17 -32   -2.89    3.16
  -1  17 -33   -4.55    3.17
  -1  17 -34    2.56    3.12
  -1  16  18    6.30    1.64
   1 -16 -16    3.99    1.73
   1 -16 -15   31.01    2.38
   1 -16 -14    6.40    1.63
   1 -16 -13    0.49    1.40
  -1  16  13    3.82    2.62
  -1  16  12   -1.37    2.54
   1 -16 -12   -1.16    1.45
  -1  16  11    2.69    2.61
   1 -16 -11    2.87    1.48
   1 -16 -10   38.96    2.46
   1 -16 -10   45.53    4.43
  -1  16  10   45.46    3.74
   1 -16 -10   43.86    3.15
  -1  16   9   71.90    4.39
   1 -16  -9   74.84    5.16
   1 -16  -9   64.81    3.11
  -1  16   9   69.14    3.41
   1 -16  -9   66.26    3.74
   1 -16  -8    2.58    1.80
   1 -16  -8    6.56    1.51
  -1  16   8    6.18    2.38
   1 -16  -8    3.03    1.00
  -1  16   8    4.27    1.52
   1 -16  -8    5.26    2.71
   1 -16  -7  110.03    4.60
   1 -16  -7  103.45    3.92
   1 -16  -7  102.61    3.51
  -1  16   7  102.76    4.20
   1 -16  -6   37.00    2.63
   1 -16  -6   33.18    2.61
   1 -16  -6   31.61    2.13
   1 -16  -6   34.33    1.76
  -1  16   6   34.10    2.30
   1 -16  -5    0.27    1.33
   1 -16  -5    2.33    1.63
   1 -16  -5    2.29    1.24
  -1  16   5    1.19    1.20
   1 -16  -5    0.28    0.85
   1 -16  -4   63.36    3.35
   1 -16  -4   68.08    3.41
   1 -16  -4   65.79    2.48
  -1  16   4   72.01    3.21
   1 -16  -3   -0.74    1.61
  -1  16   3    1.67    1.17
  -1  16   3    1.00    1.43
   1 -16  -3    1.17    0.79
  -1  16   2  395.84   10.59
   1 -16  -2  389.91    9.29
  -1  16   1   33.84    2.35
  -1  16   1   30.05    1.93
   1 -16  -1   32.01    1.54
  -1  16   0   16.36    1.81
  -1  16   0   14.66    1.57
   1 -16   0   15.21    1.12
  -1  16  -1    2.18    1.30
  -1  16  -1    1.52    1.29
   1 -16   1    1.05    0.78
  -1  16  -2   13.87    1.67
  -1  16  -2   14.16    1.64
   1 -16   2   11.67    1.53
  -1  16  -3  282.82    8.47
   1 -16   3  274.27    8.46
  -1  16  -3  276.74    8.20
  -1  16  -4  222.27    7.04
   1 -16   4  239.10    7.30
  -1  16  -4  226.19    7.24
  -1  16  -5   75.93    3.44
   1 -16   5   77.48    3.41
  -1  16  -5   78.80    3.46
  -1  16  -6  468.23   13.25
  -1  16  -6  482.54   13.34
   1 -16   6  495.69   13.39
  -1  16  -7   20.93    1.98
   1 -16   7   24.54    1.88
  -1  16  -7   21.48    1.29
  -1  16  -7   18.71    1.82
   1 -16   8  265.58    7.85
  -1  16  -8  243.53    6.92
  -1  16  -8  262.21    7.87
   1 -16   9  173.19    5.84
   1 -16  10  176.43    5.92
  -1  16 -11  577.12   14.60
  -1  16 -11  565.82   15.42
   1 -16  11  587.15   15.65
  -1  16 -12   22.10    1.24
   1 -16  12   23.18    1.89
  -1  16 -12   20.55    1.80
   1 -16  13  184.52    5.53
   1 -16  13  192.33    6.31
  -1  16 -13  176.40    5.99
  -1  16 -13  185.95    5.13
  -1  16 -14  177.50    5.94
   1 -16  14  178.57    5.52
   1 -16  14  196.72    6.34
  -1  16 -15    0.32    1.16
   1 -16  15    1.78    1.22
   1 -16  15    2.14    1.10
  -1  16 -16    1.21    2.06
   1 -16  16    1.55    1.17
  -1  16 -16    1.10    1.21
  -1  16 -17   34.52    3.09
  -1  16 -17   31.17    2.19
   1 -16  17   30.30    2.06
  -1  16 -18  146.01    5.90
   1 -16  18  143.57    5.05
  -1  16 -18  142.63    5.14
   1 -16  18  137.84    5.01
  -1  16 -19  392.45   11.69
   1 -16  19  390.39   10.93
  -1  16 -19  374.19   10.96
   1 -16  19  368.08   10.91
  -1  16 -20   36.30    3.42
  -1  16 -20   37.72    2.57
   1 -16  20   40.13    2.48
   1 -16  20   41.12    2.86
  -1  16 -21  139.19    5.19
   1 -16  21  138.16    4.97
   1 -16  21  125.76    5.29
  -1  16 -22   71.24    3.67
   1 -16  22   81.26    3.61
   1 -16  22   77.02    4.09
   1 -16  23    7.75    2.36
  -1  16 -23    9.45    1.91
   1 -16  23    9.27    1.70
   1 -16  24   32.48    3.08
  -1  16 -24   32.62    2.58
   1 -16  24   31.75    2.41
  -1  16 -24   36.73    3.36
  -1  16 -25    5.02    1.79
   1 -16  25    5.80    1.57
  -1  16 -25    4.22    2.47
  -1  16 -26  136.74    5.46
  -1  16 -26  137.61    6.13
  -1  16 -27   39.19    2.94
  -1  16 -27   43.43    3.70
  -1  16 -28   11.16    1.99
  -1  16 -28   12.66    2.90
   1 -16  29    0.17    0.82
  -1  16 -29   -1.24    2.70
   1 -16  30    6.45    2.36
  -1  16 -30   11.37    3.02
  -1  16 -31    4.95    3.03
  -1  16 -32   30.91    3.89
  -1  16 -33    2.04    3.18
  -1  16 -34    2.06    3.08
   1 -15 -18  171.38    6.08
  -1  15  18  186.85    5.92
   1 -15 -17    0.96    1.71
   1 -15 -16  138.50    5.04
   1 -15 -15   32.88    2.38
   1 -15 -14    0.81    1.49
  -1  15  14    1.19    2.64
   1 -15 -13   19.65    1.91
  -1  15  13   15.31    2.88
   1 -15 -12    0.78    1.38
  -1  15  12    2.07    2.46
   1 -15 -11   96.12    3.88
   1 -15 -11   96.12    5.93
   1 -15 -11   99.33    4.63
  -1  15  11   98.35    5.17
   1 -15 -10   50.34    2.74
   1 -15 -10   55.15    3.38
  -1  15  10   52.92    3.91
   1 -15 -10   58.48    4.67
  -1  15   9    5.76    2.40
   1 -15  -9    4.01    1.43
   1 -15  -9    4.55    2.83
   1 -15  -9    2.69    1.72
  -1  15   9    4.34    1.50
   1 -15  -8   13.36    2.06
   1 -15  -8   13.61    1.71
  -1  15   8   14.84    2.67
   1 -15  -8   13.59    1.30
  -1  15   8   14.64    1.72
   1 -15  -8   16.34    3.13
   1 -15  -7    5.38    1.74
   1 -15  -7    4.44    1.38
  -1  15   7    4.56    1.34
   1 -15  -7    3.40    0.96
   1 -15  -6    7.22    1.69
   1 -15  -6    3.17    1.29
  -1  15   6    4.42    1.38
   1 -15  -6    4.38    0.95
   1 -15  -5   12.77    1.85
   1 -15  -5    9.72    1.46
  -1  15   5   10.72    1.50
   1 -15  -5   13.20    1.18
   1 -15  -4    1.59    1.36
   1 -15  -4    0.34    1.22
   1 -15  -4   -0.95    1.50
  -1  15   4    1.20    1.24
   1 -15  -4    0.89    0.86
  -1  15   3    0.94    1.45
  -1  15   3    2.25    1.01
   1 -15  -3    1.70    0.81
   1 -15  -2    9.34    0.97
  -1  15   2   11.70    1.67
   1 -15  -1    5.96    0.88
   1 -15  -1    3.91    0.67
  -1  15   1    6.92    1.52
  -1  15   1    7.27    1.34
   1 -15   0    8.56    0.96
  -1  15   0   11.65    1.44
  -1  15   0    9.08    1.54
   1 -15   1    0.39    0.69
  -1  15  -1    0.75    1.23
  -1  15  -1    1.05    1.16
   1 -15   1   -0.33    1.08
  -1  15  -2  304.13    9.03
   1 -15   2  300.27    9.03
  -1  15  -2  310.74    8.75
  -1  15  -3  367.14   10.38
  -1  15  -3  369.10   10.21
   1 -15   3  349.45   10.31
  -1  15  -4  357.60   10.21
  -1  15  -4  365.04   10.35
   1 -15   4  363.68   10.33
  -1  15  -5  736.80   19.73
   1 -15   5  773.62   19.85
  -1  15  -5  763.54   19.83
  -1  15  -6   27.94    2.10
  -1  15  -6   27.49    1.28
   1 -15   6   23.99    1.77
  -1  15  -6   14.68    1.54
   1 -15   7   76.22    3.20
  -1  15  -7   72.31    2.56
   1 -15   8   22.04    1.73
   1 -15   9    7.77    1.32
   1 -15  10  176.24    5.83
  -1  15 -11    2.62    0.73
  -1  15 -11    2.76    1.08
   1 -15  11    2.76    1.10
   1 -15  12  141.47    4.93
  -1  15 -12  133.60    4.67
  -1  15 -12  131.19    3.87
   1 -15  13   24.15    1.93
   1 -15  13   20.61    1.52
  -1  15 -13   22.32    1.73
   1 -15  14   28.97    2.12
  -1  15 -14   25.00    1.82
   1 -15  14   24.68    1.71
   1 -15  15    2.49    1.40
  -1  15 -15    0.99    1.95
   1 -15  15    2.09    1.14
  -1  15 -15    2.06    1.15
  -1  15 -16    0.14    2.13
   1 -15  16   -0.17    1.13
  -1  15 -16    1.16    1.10
  -1  15 -17   18.48    2.56
  -1  15 -17   16.49    1.69
   1 -15  17   15.57    1.74
  -1  15 -18    1.01    2.15
  -1  15 -18    3.14    1.27
   1 -15  18    3.37    1.13
   1 -15  18    2.88    1.44
  -1  15 -19    0.15    2.21
   1 -15  19   -0.95    1.61
   1 -15  19    1.47    1.14
  -1  15 -19    0.46    1.22
   1 -15  20  288.60    9.12
   1 -15  20  292.11    8.72
  -1  15 -20  295.50    8.93
   1 -15  21   81.79    4.24
  -1  15 -21   87.89    3.90
   1 -15  21   94.07    3.82
   1 -15  22  249.25    7.77
   1 -15  22  244.40    8.44
  -1  15 -22  258.62    8.09
   1 -15  23  183.01    6.21
   1 -15  23  179.02    7.01
  -1  15 -23  196.71    6.60
  -1  15 -24   37.89    2.80
   1 -15  24   38.71    1.70
   1 -15  24   40.21    2.55
   1 -15  24   38.14    3.38
  -1  15 -24   37.54    3.49
  -1  15 -25  227.57    7.36
  -1  15 -25  221.66    7.96
   1 -15  25  201.35    5.75
  -1  15 -26   -0.15    1.70
  -1  15 -26    0.37    2.51
   1 -15  26    2.14    0.91
  -1  15 -27   26.79    3.24
  -1  15 -27   25.90    2.44
   1 -15  27   28.31    2.87
   1 -15  27   24.97    1.45
  -1  15 -28    0.20    2.59
  -1  15 -28   -0.46    1.64
   1 -15  28    0.11    0.86
   1 -15  28   -1.90    1.99
  -1  15 -29    2.84    2.75
   1 -15  29    0.22    0.94
   1 -15  29   -1.37    2.10
  -1  15 -30    5.60    2.99
   1 -15  30    3.47    1.09
   1 -15  30    3.62    2.19
  -1  15 -31    8.36    3.06
  -1  15 -32    2.20    3.13
  -1  15 -33   23.38    3.70
  -1  15 -34    5.63    3.11
  -1  15 -35   -3.41    3.31
  -1  14  19   11.42    1.64
   1 -14 -19    6.86    2.04
  -1  14  18    2.72    1.37
  -1  14  18    2.45    1.72
   1 -14 -18   -0.33    1.74
  -1  14  17    6.32    1.75
   1 -14 -17    3.59    1.76
  -1  14  16    2.38    1.58
  -1  14  16    1.41    2.75
   1 -14 -16    1.49    1.61
  -1  14  15    2.96    1.49
   1 -14 -15    3.12    1.53
  -1  14  15    3.94    2.68
   1 -14 -14    7.61    1.66
  -1  14  14    3.84    2.54
   1 -14 -13   -0.48    1.90
   1 -14 -13    3.06    1.48
  -1  14  13    0.75    2.32
   1 -14 -12    5.19    2.10
   1 -14 -12    5.97    1.59
   1 -14 -12    2.19    2.99
  -1  14  12    4.53    2.58
   1 -14 -11    1.92    1.76
   1 -14 -11    1.31    1.46
   1 -14 -11    3.44    3.04
  -1  14  11    4.07    2.53
  -1  14  10    0.86    2.32
   1 -14 -10    1.28    1.76
   1 -14 -10    2.20    1.46
   1 -14 -10    3.31    2.81
  -1  14   9    5.58    1.47
   1 -14  -9    1.49    1.64
   1 -14  -9    3.39    2.63
   1 -14  -9    4.09    1.39
  -1  14   9    4.00    2.40
   1 -14  -8   10.84    1.22
  -1  14   8   13.65    2.45
   1 -14  -8   11.69    1.56
  -1  14   8   11.42    1.54
   1 -14  -8   11.14    1.90
   1 -14  -7  158.47    5.73
   1 -14  -7  157.25    5.14
  -1  14   7  153.60    5.34
   1 -14  -7  156.30    4.79
   1 -14  -6  190.24    6.44
   1 -14  -6  186.55    5.88
   1 -14  -6  193.59    5.52
  -1  14   6  181.51    6.05
   1 -14  -5  176.89    5.02
   1 -14  -5  173.08    4.51
   1 -14  -4  852.21    7.66
   1 -14  -4  860.37    6.14
   1 -14  -3   47.23    1.88
  -1  14   3   38.77    2.50
   1 -14  -3   39.02    2.20
  -1  14   2  560.89   15.16
   1 -14  -2  559.09   14.17
   1 -14  -1   48.97    1.74
  -1  14   1   57.23    2.80
  -1  14   1   59.13    2.45
   1 -14  -1   56.37    2.05
  -1  14   0    4.49    1.37
  -1  14   0    6.05    1.27
   1 -14   0    1.66    0.73
  -1  14  -1  148.55    5.16
  -1  14  -1  154.04    4.92
   1 -14   1  153.16    5.19
  -1  14  -2   84.72    3.49
   1 -14   2   82.27    3.47
  -1  14  -2   89.50    3.43
  -1  14  -3  482.58   13.17
   1 -14   3  494.82   13.37
  -1  14  -3  499.18   13.37
   1 -14   4  812.99   20.60
  -1  14  -4  775.89   20.47
   1 -14   5    5.43    1.15
  -1  14  -5    6.56    1.45
   1 -14   6  364.05    9.94
  -1  14  -6  353.15   10.00
  -1  14  -6  342.80    9.05
   1 -14   7   31.37    1.96
   1 -14   8   74.45    3.15
   1 -14   9   50.23    2.52
   1 -14  10    9.96    1.32
  -1  14 -10   10.12    0.90
  -1  14 -11  227.86    2.84
   1 -14  11  235.86    4.51
   1 -14  12   69.47    2.65
   1 -14  12   69.50    2.15
  -1  14 -13   65.63    2.93
   1 -14  13   69.75    3.14
   1 -14  13   69.56    2.74
  -1  14 -14   49.09    2.50
   1 -14  14   51.66    2.73
  -1  14 -14   50.43    3.25
   1 -14  14   48.66    2.32
  -1  14 -15   14.48    2.22
  -1  14 -15   11.42    1.40
   1 -14  15   10.91    1.42
  -1  14 -16   18.61    2.39
   1 -14  16   14.31    1.58
  -1  14 -16   12.95    1.49
  -1  14 -17   30.85    2.78
   1 -14  17   32.39    2.25
   1 -14  17   31.49    1.98
  -1  14 -17   29.56    2.07
  -1  14 -18   12.35    2.34
  -1  14 -18    8.20    1.38
   1 -14  18   10.58    1.81
   1 -14  18   12.65    1.45
  -1  14 -19   68.45    3.18
   1 -14  19   58.64    3.28
   1 -14  19   66.10    3.01
  -1  14 -20   80.74    3.63
   1 -14  20   75.52    3.94
   1 -14  20   83.86    3.47
  -1  14 -21   57.69    3.07
   1 -14  21   57.85    3.64
   1 -14  21   57.22    2.11
   1 -14  21   58.88    2.86
  -1  14 -22   13.09    1.83
   1 -14  22   12.56    1.63
   1 -14  22   14.87    2.53
   1 -14  22   12.97    1.10
   1 -14  23   80.46    2.82
   1 -14  23   83.73    4.59
   1 -14  23   88.95    3.69
  -1  14 -23   92.90    4.63
  -1  14 -23   89.32    4.01
   1 -14  24  300.73    8.32
   1 -14  24  325.93   10.46
  -1  14 -24  329.22    9.72
  -1  14 -24  323.89   10.29
  -1  14 -25    2.50    2.55
  -1  14 -25    1.81    1.68
   1 -14  25    3.95    2.03
   1 -14  25    2.56    1.01
  -1  14 -26  169.82    6.79
   1 -14  26  151.78    4.71
   1 -14  26  163.49    6.43
  -1  14 -26  159.57    5.96
  -1  14 -27   43.91    3.00
  -1  14 -27   43.98    3.71
   1 -14  27   39.32    1.95
   1 -14  27   42.74    3.22
  -1  14 -27   43.67    2.38
   1 -14  28    0.38    1.77
  -1  14 -28   -1.56    2.62
  -1  14 -28    1.66    1.71
   1 -14  29   49.82    3.56
  -1  14 -29   48.84    4.03
  -1  14 -29   49.78    3.24
  -1  14 -30   30.00    3.59
   1 -14  30   29.40    3.08
  -1  14 -31   58.70    4.55
  -1  14 -32   91.61    5.52
  -1  14 -33   -3.29    3.22
  -1  14 -34   -0.22    3.02
   1 -13 -20   49.22    3.04
  -1  13  19   23.55    2.35
   1 -13 -19   22.35    2.39
  -1  13  19   22.98    1.84
  -1  13  18   99.96    4.34
   1 -13 -18   95.03    4.23
  -1  13  18  104.20    3.81
  -1  13  17    4.58    2.86
  -1  13  17    9.48    1.81
   1 -13 -17    6.31    1.70
  -1  13  17    5.99    1.36
  -1  13  16   31.01    2.35
   1 -13 -16   34.05    2.43
  -1  13  16   35.84    3.60
  -1  13  15    2.59    1.41
  -1  13  15    2.85    2.63
   1 -13 -15    1.26    1.44
  -1  13  14    4.08    1.45
   1 -13 -14    0.79    1.91
  -1  13  14    5.56    2.63
   1 -13 -14    1.11    1.47
  -1  13  13  276.78    8.25
   1 -13 -13  278.25    9.01
  -1  13  13  271.83    9.43
   1 -13 -13  268.71    8.14
  -1  13  12   27.93    2.04
   1 -13 -12   26.64    2.63
  -1  13  12   25.17    3.04
   1 -13 -12   29.17    2.20
  -1  13  11  228.27    6.89
   1 -13 -11  234.33    7.68
   1 -13 -11  208.35    6.81
   1 -13 -11  241.73    9.31
  -1  13  11  228.51    8.11
   1 -13 -10  221.89    7.45
   1 -13 -10  213.04    6.73
   1 -13 -10  229.32    8.98
  -1  13  10  236.24    8.05
   1 -13  -9   15.64    1.39
   1 -13  -9   17.19    2.12
  -1  13   9   16.75    1.75
   1 -13  -9   14.31    1.62
   1 -13  -9   14.36    2.93
  -1  13   9   14.30    2.40
   1 -13  -8    0.40    0.89
   1 -13  -8   -1.23    1.51
  -1  13   8    0.20    1.09
   1 -13  -8    0.08    1.22
  -1  13   8   -1.07    1.99
   1 -13  -7    0.47    1.45
  -1  13   7    0.10    0.92
   1 -13  -7    0.73    1.17
   1 -13  -7    0.81    0.86
   1 -13  -6   79.66    2.16
   1 -13  -6   76.55    2.53
   1 -13  -5   88.38    3.00
   1 -13  -5   86.96    3.34
   1 -13  -4    6.71    0.96
   1 -13  -4    8.12    1.35
   1 -13  -3   94.46    3.55
  -1  13   3   97.61    3.88
   1 -13  -3   97.88    3.13
   1 -13  -2    0.23    1.01
  -1  13   2    0.97    0.95
  -1  13   2    2.20    1.18
   1 -13  -2    1.08    0.65
   1 -13  -1    4.76    0.80
  -1  13   1    6.15    1.13
  -1  13   1    6.68    1.30
   1 -13   0    5.25    1.12
  -1  13   0    6.97    1.33
   1 -13   0    6.13    0.87
   1 -13   0    2.36    0.62
  -1  13   0    8.15    1.31
  -1  13  -1    6.72    1.21
   1 -13   1    2.99    1.14
  -1  13  -1    4.05    1.19
   1 -13   2  269.63    7.88
  -1  13  -2  267.29    7.72
   1 -13   3  266.73    7.78
  -1  13  -3  260.79    7.65
   1 -13   4   96.65    3.60
  -1  13  -4   89.65    3.55
   1 -13   5  430.03   11.49
  -1  13  -5  422.49   11.54
  -1  13  -5  414.02   10.60
   1 -13   6    5.96    1.16
   1 -13   7   29.29    1.88
   1 -13   8   12.18    1.32
   1 -13   9    5.11    1.01
  -1  13  -9    4.57    0.75
   1 -13  10   16.26    1.51
  -1  13 -10   14.19    0.97
  -1  13 -11    2.02    0.63
   1 -13  11    0.66    0.93
   1 -13  12    2.66    1.08
   1 -13  12    2.35    0.95
   1 -13  13   59.23    2.44
   1 -13  13   52.68    1.97
  -1  13 -14    1.85    1.79
  -1  13 -14   -0.82    0.69
   1 -13  14    1.91    1.06
  -1  13 -15  247.99    7.82
   1 -13  15  243.68    7.12
  -1  13 -15  223.66    7.11
  -1  13 -16   42.76    2.97
   1 -13  16   40.75    2.40
   1 -13  16   48.79    2.31
  -1  13 -16   38.08    2.27
  -1  13 -17   29.31    2.73
   1 -13  17   31.54    2.29
   1 -13  17   32.61    2.00
  -1  13 -17   31.37    2.11
   1 -13  18   23.45    2.24
   1 -13  18   20.03    1.64
   1 -13  18   21.34    1.18
  -1  13 -18   25.00    1.92
   1 -13  19   13.02    2.02
   1 -13  19   17.08    1.58
  -1  13 -19   14.15    1.64
   1 -13  19   14.46    1.02
  -1  13 -20   47.26    2.65
   1 -13  20   44.05    1.80
   1 -13  20   42.86    3.05
   1 -13  20   43.49    2.40
   1 -13  21   38.52    3.13
  -1  13 -21   35.94    2.47
   1 -13  21   31.93    1.59
   1 -13  21   33.86    2.21
   1 -13  22  109.82    4.06
   1 -13  22   97.97    4.93
  -1  13 -22  100.36    4.81
  -1  13 -22  109.01    4.34
   1 -13  22   96.18    3.27
   1 -13  23   38.72    3.38
   1 -13  23   34.69    1.76
  -1  13 -23   33.23    3.13
  -1  13 -23   35.63    2.54
  -1  13 -24   22.40    3.07
   1 -13  24   28.95    1.69
  -1  13 -24   26.88    2.40
   1 -13  24   24.75    2.56
  -1  13 -25   94.83    4.91
   1 -13  25   86.27    3.16
   1 -13  25   85.47    4.37
  -1  13 -25   90.05    4.13
  -1  13 -26   13.71    2.07
  -1  13 -26   13.57    1.63
   1 -13  26   13.41    2.20
  -1  13 -26   18.02    3.00
  -1  13 -27    2.65    1.57
  -1  13 -27    1.87    1.22
  -1  13 -27    0.75    2.45
   1 -13  27    1.64    1.74
  -1  13 -28    0.77    2.54
  -1  13 -28    0.45    1.58
   1 -13  28   -0.38    1.91
  -1  13 -29   10.19    2.98
  -1  13 -29   14.21    2.26
   1 -13  29   13.55    2.44
   1 -13  30    2.19    2.19
  -1  13 -30    3.29    2.99
   1 -13  31   73.57    3.18
  -1  13 -31   76.16    4.98
  -1  13 -32   -5.75    3.23
  -1  13 -33   92.20    5.47
  -1  13 -34    5.01    3.08
  -1  12  21   11.13    2.14
   1 -12 -21    9.47    2.03
  -1  12  20   19.72    2.28
  -1  12  20   23.07    1.67
   1 -12 -20   21.51    2.41
  -1  12  19   33.72    2.64
   1 -12 -19   30.13    2.56
  -1  12  19   35.53    2.05
  -1  12  18    0.98    2.89
   1 -12 -18    3.46    1.73
  -1  12  18    2.88    1.22
  -1  12  18    2.55    1.62
  -1  12  17    5.21    2.77
   1 -12 -17    7.05    1.76
  -1  12  17    4.85    1.26
  -1  12  17    4.64    1.61
  -1  12  16    4.44    1.48
   1 -12 -16    3.79    1.60
  -1  12  16    4.51    2.63
  -1  12  15    0.56    1.35
   1 -12 -15    2.39    1.99
   1 -12 -15    6.18    1.60
  -1  12  15    1.10    2.51
  -1  12  14   34.54    2.34
   1 -12 -14   31.59    2.87
   1 -12 -14   35.84    2.43
  -1  12  14   34.55    3.47
  -1  12  13   12.02    1.61
   1 -12 -13   13.86    2.29
   1 -12 -13   11.38    1.80
  -1  12  13   13.62    2.84
  -1  12  12   65.73    3.01
   1 -12 -12   63.00    3.65
   1 -12 -12   62.46    3.07
  -1  12  12   67.57    4.15
  -1  12  11   68.22    2.95
   1 -12 -11   63.45    3.50
   1 -12 -11   60.46    2.94
  -1  12  11   62.58    3.97
  -1  12  10    1.10    1.07
   1 -12 -10    0.52    1.56
   1 -12 -10   -0.87    1.34
  -1  12  10    2.35    2.04
  -1  12   9   97.54    4.58
   1 -12  -9   89.94    3.35
  -1  12   9   95.13    3.50
   1 -12  -9   95.96    3.60
   1 -12  -9   95.24    4.09
   1 -12  -8    3.69    1.25
  -1  12   8    2.32    1.96
   1 -12  -8    2.50    0.91
  -1  12   8   -0.38    0.79
   1 -12  -7  335.88    8.94
   1 -12  -7  322.28    9.17
   1 -12  -6  322.46    8.62
   1 -12  -6  317.04    8.91
   1 -12  -5  113.97    3.60
   1 -12  -5  111.09    3.90
   1 -12  -4  773.33   19.02
   1 -12  -4  741.94   19.37
   1 -12  -3   81.30    2.67
   1 -12  -3   75.32    3.01
  -1  12   3   82.04    3.09
  -1  12   3   78.39    3.28
   1 -12  -2   98.62    3.07
  -1  12   2   97.88    3.36
  -1  12   2  101.19    3.76
   1 -12  -2   94.53    3.47
   1 -12  -1    8.75    0.86
  -1  12   1    8.32    1.18
  -1  12   1   10.75    1.31
   1 -12   0    1.75    1.04
   1 -12   0    2.13    0.72
   1 -12   0    1.74    0.60
  -1  12   0    1.73    1.03
  -1  12  -1  573.42   14.97
   1 -12   1  580.89   15.21
   1 -12   2  143.92    4.71
  -1  12  -2  138.89    4.58
   1 -12   3  127.12    4.24
  -1  12  -3  123.50    4.26
   1 -12   4   89.22    3.27
  -1  12  -4   83.05    3.33
   1 -12   5    6.20    1.12
  -1  12  -5    5.91    1.41
  -1  12  -5    5.91    0.92
   1 -12   6    0.56    0.85
   1 -12   7    7.86    1.19
   1 -12   8    0.82    0.95
  -1  12  -9   46.22    1.73
   1 -12   9   44.35    2.26
  -1  12 -10   -0.21    0.58
   1 -12  10   -0.17    0.88
   1 -12  11    0.81    0.98
   1 -12  11   -0.54    0.89
   1 -12  12    0.66    0.96
   1 -12  12    0.84    0.94
   1 -12  13    1.28    0.98
  -1  12 -13    3.40    1.73
   1 -12  14   69.96    2.92
  -1  12 -14   66.82    3.47
  -1  12 -15   62.14    3.02
   1 -12  15   57.58    2.41
   1 -12  15   58.56    2.12
   1 -12  16   29.43    1.79
  -1  12 -16   19.08    1.64
  -1  12 -16   30.64    2.54
   1 -12  16   30.21    1.29
   1 -12  16   29.04    2.18
   1 -12  17   39.10    2.12
  -1  12 -17   38.82    2.26
   1 -12  17   36.58    1.54
   1 -12  17   34.28    2.47
  -1  12 -18   23.94    1.94
   1 -12  18   26.22    1.33
   1 -12  18   24.61    2.35
   1 -12  18   26.56    1.80
   1 -12  19  148.12    4.96
   1 -12  19  146.16    5.70
  -1  12 -19  148.74    5.20
   1 -12  19  147.33    4.31
  -1  12 -20    6.81    1.43
   1 -12  20    9.27    1.02
   1 -12  20    9.75    1.38
   1 -12  20   11.05    2.23
   1 -12  21  250.81    7.55
   1 -12  21  246.38    8.59
  -1  12 -21  271.60    8.49
  -1  12 -21  255.74    7.95
   1 -12  21  245.64    6.93
   1 -12  22  210.90    7.80
  -1  12 -22  206.34    7.42
  -1  12 -22  213.40    7.01
   1 -12  23   28.83    2.69
   1 -12  23   37.82    3.40
  -1  12 -23   29.67    3.03
  -1  12 -23   34.99    2.49
  -1  12 -24  275.39    8.76
  -1  12 -24  272.58    9.26
   1 -12  24  282.40    9.22
  -1  12 -24  277.18    7.97
  -1  12 -25   32.69    2.64
  -1  12 -25   38.32    3.45
   1 -12  25   39.02    3.02
  -1  12 -25   39.33    2.18
  -1  12 -26    2.28    1.57
  -1  12 -26    3.04    2.45
   1 -12  26    1.41    1.69
  -1  12 -26    2.89    1.27
  -1  12 -27    0.88    1.52
  -1  12 -27    2.96    2.50
   1 -12  27    2.72    1.83
  -1  12 -27    0.31    1.15
  -1  12 -28    0.90    1.62
  -1  12 -28    2.70    2.67
   1 -12  28   -0.19    1.81
   1 -12  29  115.57    5.45
  -1  12 -29  113.48    5.75
  -1  12 -29  116.92    5.04
  -1  12 -30  122.88    6.06
   1 -12  30  122.18    5.74
  -1  12 -31   17.72    3.38
  -1  12 -32   80.58    5.10
  -1  12 -33   11.26    3.39
  -1  12 -34   15.61    3.36
   1 -11 -22    4.10    1.92
  -1  11  22    5.29    1.85
   1 -11 -21    4.14    1.97
  -1  11  21    3.98    1.96
   1 -11 -20    3.07    1.87
  -1  11  20    4.80    1.82
   1 -11 -19    7.29    1.92
  -1  11  19    5.99    2.87
  -1  11  19    4.61    1.72
  -1  11  18   19.03    3.16
  -1  11  18   17.68    2.00
   1 -11 -18   14.84    2.02
  -1  11  17    1.30    2.53
   1 -11 -17    1.57    1.55
  -1  11  17    0.48    1.36
  -1  11  17   -0.74    0.77
  -1  11  16    4.84    1.54
   1 -11 -16    6.60    1.70
  -1  11  16    5.98    2.71
  -1  11  15  179.01    5.93
   1 -11 -15  178.27    6.59
   1 -11 -15  166.20    5.79
  -1  11  15  173.98    6.98
  -1  11  14   26.65    2.10
   1 -11 -14   27.72    2.73
   1 -11 -14   21.28    2.09
  -1  11  14   21.88    3.13
  -1  11  13  578.73   14.99
   1 -11 -13  562.69   15.64
   1 -11 -13  523.73   14.81
  -1  11  13  572.43   16.12
  -1  11  12  144.53    4.85
   1 -11 -12  146.44    5.54
   1 -11 -12  130.40    4.78
  -1  11  12  143.00    5.88
  -1  11  11   75.24    3.14
   1 -11 -11   69.61    3.59
   1 -11 -11   79.53    3.23
  -1  11  11   73.29    4.08
  -1  11  10   24.66    1.76
   1 -11 -10   22.45    2.16
   1 -11 -10   24.54    1.84
  -1  11  10   26.20    2.73
   1 -11  -9    1.19    0.92
  -1  11   9    0.15    0.99
   1 -11  -9    0.48    1.16
  -1  11   9    0.86    1.87
   1 -11  -8  253.92    7.20
  -1  11   8  261.07    7.35
   1 -11  -8  244.93    7.33
  -1  11   8  269.32    8.45
   1 -11  -7   85.32    3.24
   1 -11  -7   88.21    3.06
   1 -11  -6  164.70    5.22
   1 -11  -6  174.52    5.01
   1 -11  -5  406.47   11.23
  -1  11   5  425.13   11.39
   1 -11  -5  433.83   11.00
   1 -11  -4    5.06    1.10
  -1  11   4    5.30    1.03
   1 -11  -4    7.10    0.89
  -1  11   3   30.90    1.93
   1 -11  -3   31.74    1.81
   1 -11  -3   30.98    1.46
   1 -11  -2    7.85    1.17
   1 -11  -2    8.69    0.87
  -1  11   2   10.70    1.19
   1 -11  -1   60.38    2.66
   1 -11  -1   59.91    2.17
  -1  11   1   64.60    2.52
   1 -11  -1   65.85    2.60
   1 -11   0  105.21    3.04
  -1  11   0  115.42    3.70
   1 -11   0  114.33    3.85
  -1  11  -1    2.82    1.15
   1 -11   1    1.25    0.94
  -1  11  -2    3.25    1.24
   1 -11   2    2.89    1.08
   1 -11   3  274.67    7.75
  -1  11  -3  272.38    7.76
   1 -11   4   91.90    3.31
  -1  11  -4   88.65    3.42
  -1  11  -4   90.86    2.74
   1 -11   5   94.62    3.37
   1 -11   6   19.06    1.41
   1 -11   7    8.33    1.14
  -1  11  -8    8.18    0.85
   1 -11   8    8.23    1.21
   1 -11   9   12.67    1.34
  -1  11  -9   13.64    0.92
   1 -11  10   37.80    2.03
  -1  11 -10   37.19    1.98
   1 -11  10   39.58    1.83
   1 -11  11   15.33    1.40
  -1  11 -11   13.62    1.33
   1 -11  11   16.48    1.32
  -1  11 -12    6.71    1.80
   1 -11  12    8.71    1.28
  -1  11 -12    9.17    1.16
   1 -11  12    9.73    1.17
   1 -11  13  159.74    5.12
  -1  11 -13  166.03    5.68
   1 -11  14   21.25    1.08
  -1  11 -14   19.59    2.16
   1 -11  14   20.43    1.75
   1 -11  15  669.17   16.77
   1 -11  15  681.87   17.43
  -1  11 -15  691.77   18.07
   1 -11  15  668.80   17.78
   1 -11  16  432.85    3.84
   1 -11  16  423.11    6.45
   1 -11  16  432.24    5.39
   1 -11  17   85.32    2.72
   1 -11  17   82.82    3.86
   1 -11  17   84.82    3.24
  -1  11 -17   73.38    3.26
   1 -11  18  175.88    5.63
  -1  11 -18  192.67    6.01
   1 -11  18  181.25    6.49
   1 -11  18  178.95    5.13
   1 -11  19   37.78    3.02
  -1  11 -19   38.49    2.40
  -1  11 -19   40.65    2.86
   1 -11  19   42.19    2.20
   1 -11  20   18.84    1.60
   1 -11  20   18.51    2.50
  -1  11 -20   13.90    1.66
  -1  11 -20   19.22    2.39
  -1  11 -21    3.79    1.46
  -1  11 -21    3.31    1.82
   1 -11  21    3.88    2.19
  -1  11 -21    4.23    2.06
   1 -11  22   40.89    3.04
  -1  11 -22   45.27    3.36
  -1  11 -22   50.46    3.19
   1 -11  22   42.74    3.52
  -1  11 -22   48.87    2.85
  -1  11 -23   11.19    1.80
  -1  11 -23   10.27    2.21
   1 -11  23    9.26    1.99
  -1  11 -23   12.86    1.46
  -1  11 -23    9.41    2.48
  -1  11 -24    2.13    1.52
  -1  11 -24    4.21    2.10
   1 -11  24    5.04    1.78
  -1  11 -24    4.54    1.26
  -1  11 -24    1.32    2.35
  -1  11 -25    3.31    1.58
  -1  11 -25   -1.26    2.07
   1 -11  25    4.21    1.75
  -1  11 -25    4.11    1.27
  -1  11 -25    2.56    2.51
  -1  11 -26   10.40    1.85
  -1  11 -26    9.57    2.37
   1 -11  26    8.38    1.95
  -1  11 -26   10.66    1.42
  -1  11 -26   10.12    2.63
  -1  11 -27   -0.73    1.56
  -1  11 -27    1.38    2.14
   1 -11  27   -0.36    1.75
  -1  11 -27    0.93    1.16
  -1  11 -27    0.74    2.39
   1 -11  28   -0.93    1.92
  -1  11 -28    1.44    2.25
  -1  11 -28   -0.90    1.64
  -1  11 -28    3.81    2.58
   1 -11  29   16.44    2.59
  -1  11 -29   17.72    2.39
  -1  11 -29   15.04    3.10
  -1  11 -30    1.00    2.95
   1 -11  30    2.37    2.27
  -1  11 -31   79.00    4.97
  -1  11 -32   -2.06    2.93
  -1  11 -33  155.72    7.00
  -1  11 -34    0.63    3.04
   1 -10 -23   -0.27    1.88
  -1  10  23    2.73    1.96
   1 -10 -22   89.25    4.29
  -1  10  22   98.57    4.47
  -1  10  21   55.86    2.30
   1 -10 -21   58.24    3.35
  -1  10  21   56.72    3.37
  -1  10  20   27.85    2.50
   1 -10 -20   24.64    2.44
  -1  10  20   25.37    3.38
  -1  10  19  117.88    4.69
   1 -10 -19  107.84    4.52
  -1  10  19  104.70    5.49
  -1  10  18    4.26    1.58
   1 -10 -18    4.46    1.76
  -1  10  18    1.84    2.54
  -1  10  17    0.84    1.38
  -1  10  17   -0.54    2.44
   1 -10 -17    2.37    1.60
  -1  10  16    2.50    1.43
   1 -10 -16    1.30    1.60
   1 -10 -16    1.08    1.88
  -1  10  16   -0.52    2.50
   1 -10 -16    0.27    2.97
  -1  10  15   12.63    1.69
  -1  10  15    9.30    2.69
   1 -10 -15   14.98    1.93
   1 -10 -15   12.63    2.27
   1 -10 -15   15.79    3.43
  -1  10  14   91.08    4.81
  -1  10  14   90.56    3.78
   1 -10 -14   87.75    3.79
   1 -10 -14  100.89    5.78
   1 -10 -14   91.91    4.40
  -1  10  13    8.22    2.49
   1 -10 -13   13.43    2.13
  -1  10  13    9.62    1.49
   1 -10 -13    8.62    1.64
  -1  10  12   36.94    2.17
   1 -10 -12   31.82    2.17
   1 -10 -12   33.66    2.61
  -1  10  12   34.46    3.01
  -1  10  11   25.27    1.75
   1 -10 -11   25.06    1.86
  -1  10  11   24.76    2.61
  -1  10  10    2.63    1.01
   1 -10 -10    1.30    1.13
  -1  10  10    3.52    1.97
   1 -10  -9   77.47    3.10
   1 -10  -9   79.33    2.98
  -1  10   9   78.61    3.01
  -1  10   9   75.19    3.91
   1 -10  -8   17.18    1.52
  -1  10   8   20.22    1.47
   1 -10  -8   19.21    1.37
  -1  10   8   19.28    2.23
   1 -10  -7  159.69    4.84
   1 -10  -7  155.62    4.99
  -1  10   7  168.92    4.96
  -1  10   7  165.16    5.15
  -1  10   7  161.91    5.83
   1 -10  -6  296.79    7.94
  -1  10   6  290.89    8.23
   1 -10  -6  293.89    8.13
   1 -10  -5   70.40    2.49
  -1  10   5   70.89    2.77
   1 -10  -5   69.71    2.72
   1 -10  -4  140.99    4.04
   1 -10  -4  130.69    4.27
  -1  10   4  133.85    4.32
   1 -10  -3   32.48    1.80
   1 -10  -3   35.69    1.53
   1 -10  -2    5.74    0.80
   1 -10  -2    6.37    1.14
  -1  10   2    6.68    1.10
   1 -10  -1   22.70    1.21
   1 -10  -1   22.34    1.59
  -1  10   1   21.86    1.51
   1 -10   0   11.68    1.24
   1 -10   0   11.69    1.44
   1 -10   0    9.89    0.80
  -1  10   0   11.55    1.30
   1 -10   1  177.40    5.29
   1 -10   1  169.65    5.31
  -1  10  -1  175.80    5.31
  -1  10  -1  174.31    5.22
   1 -10   2   31.24    1.71
  -1  10  -2   29.10    1.73
   1 -10   3   57.79    2.39
  -1  10  -3   60.28    2.54
  -1  10  -4  154.06    4.30
  -1  10  -4  161.09    4.93
   1 -10   4  159.95    4.77
  -1  10  -4  147.85    4.70
   1 -10   5    0.13    0.87
   1 -10   6  627.00   16.13
   1 -10   7  351.58    9.54
   1 -10   8  108.85    3.64
  -1  10  -8  105.77    3.11
  -1  10  -9  274.58    7.86
   1 -10   9  283.22    7.97
  -1  10  -9  288.77    7.32
   1 -10  10   10.95    1.23
  -1  10 -10   12.82    1.25
   1 -10  10   11.93    1.20
  -1  10 -11    0.19    1.60
   1 -10  11    0.65    0.91
  -1  10 -11    0.42    0.89
   1 -10  11    0.88    0.99
  -1  10 -12  184.67    5.64
   1 -10  12  187.00    4.97
  -1  10 -12  189.05    6.09
   1 -10  12  177.85    5.57
  -1  10 -13   11.15    1.25
   1 -10  13   12.67    1.47
  -1  10 -13   13.88    1.89
   1 -10  13   11.30    0.85
   1 -10  14  489.04   12.26
  -1  10 -14  486.91   13.35
   1 -10  14  479.64   12.75
   1 -10  14  490.43   13.18
   1 -10  15  203.58    5.55
   1 -10  15  201.54    6.56
   1 -10  15  204.29    6.02
   1 -10  16   83.96    3.88
   1 -10  16   92.81    3.29
   1 -10  17  251.36    5.51
   1 -10  17  248.45    4.12
   1 -10  18   13.54    1.33
  -1  10 -18   14.28    1.54
  -1  10 -18   11.67    1.85
  -1  10 -18    9.98    1.92
   1 -10  18   11.40    2.10
   1 -10  19   86.88    3.26
  -1  10 -19   88.74    3.84
  -1  10 -19   82.33    3.55
   1 -10  19   78.56    4.21
  -1  10 -19   77.15    3.89
  -1  10 -20    2.22    1.69
   1 -10  20    5.34    2.12
  -1  10 -20    1.58    1.24
  -1  10 -20    3.16    1.89
  -1  10 -21   54.40    3.20
   1 -10  21   49.42    3.72
  -1  10 -21   52.69    2.89
  -1  10 -21   48.77    3.31
   1 -10  22  109.92    4.82
  -1  10 -22  110.87    3.84
  -1  10 -22  103.78    4.44
  -1  10 -22  115.41    5.02
  -1  10 -22  118.74    4.87
   1 -10  23    1.56    1.51
  -1  10 -23    1.03    1.40
  -1  10 -23    1.08    1.07
  -1  10 -23   -1.88    2.33
  -1  10 -23    1.63    1.90
   1 -10  24   34.71    2.76
  -1  10 -24   35.21    2.58
  -1  10 -24   33.06    1.96
  -1  10 -24   34.39    3.16
  -1  10 -24   36.69    3.02
   1 -10  25   25.11    2.54
  -1  10 -25   28.42    1.79
  -1  10 -25   28.56    2.41
  -1  10 -25   28.32    3.12
  -1  10 -25   26.91    2.89
   1 -10  26   15.91    2.25
  -1  10 -26   16.04    2.59
  -1  10 -26   15.50    1.51
  -1  10 -26   15.01    2.01
  -1  10 -26   16.68    2.85
   1 -10  27   42.87    3.09
  -1  10 -27   36.64    2.82
  -1  10 -27   36.88    3.33
  -1  10 -27   38.45    3.51
   1 -10  28    4.23    1.95
  -1  10 -28    3.17    1.80
  -1  10 -28    4.43    2.47
  -1  10 -28    0.75    2.55
  -1  10 -29   80.82    4.77
   1 -10  29   76.54    4.43
  -1  10 -29   84.53    4.19
  -1  10 -30  125.96    6.03
   1 -10  30  127.04    5.84
  -1  10 -31   -0.20    2.83
  -1  10 -32    9.11    3.07
  -1  10 -33    8.39    3.20
   1  -9 -24   19.58    2.49
  -1   9  24   24.53    2.58
   1  -9 -23   18.49    2.43
  -1   9  23   19.24    2.44
  -1   9  22    1.76    1.77
  -1   9  21    6.76    2.94
  -1   9  21   11.44    2.06
  -1   9  20   11.00    2.96
  -1   9  20   11.55    2.00
  -1   9  20   11.45    1.20
  -1   9  19    0.18    2.55
  -1   9  19   -0.13    1.39
  -1   9  19    0.23    0.91
  -1   9  18    3.71    2.56
  -1   9  18    4.11    1.58
  -1   9  18    1.72    0.97
  -1   9  17   14.94    1.37
   1  -9 -17   21.24    3.49
  -1   9  17   17.53    1.88
  -1   9  17   14.69    2.86
   1  -9 -17   15.13    2.26
   1  -9 -16   28.98    3.81
   1  -9 -16   33.50    2.85
  -1   9  16   34.89    3.33
  -1   9  16   33.41    1.81
  -1   9  16   33.43    2.34
  -1   9  15  240.19    8.21
  -1   9  15  220.20    7.15
   1  -9 -15  249.89    9.43
   1  -9 -15  219.66    7.68
  -1   9  14    2.82    2.26
   1  -9 -14   -0.27    1.65
   1  -9 -14    4.85    2.80
  -1   9  14    0.10    1.21
  -1   9  13  132.38    4.66
   1  -9 -13  126.73    6.39
   1  -9 -13  134.57    5.17
  -1   9  13  134.65    5.58
  -1   9  12   34.96    2.09
   1  -9 -12   31.06    2.10
   1  -9 -12   38.01    3.58
  -1   9  12   31.84    2.85
  -1   9  11   16.80    1.52
   1  -9 -11   16.18    1.62
  -1   9  11   16.05    2.33
   1  -9 -10   91.82    3.55
   1  -9 -10   97.37    3.47
  -1   9  10   99.55    3.53
  -1   9  10  101.24    4.39
   1  -9  -9    0.15    1.04
  -1   9   9    0.72    0.90
   1  -9  -9    1.22    0.88
  -1   9   9    0.51    1.64
   1  -9  -8  296.79    8.06
   1  -9  -8  291.97    8.18
  -1   9   8  302.55    8.15
  -1   9   8  291.41    8.28
  -1   9   8  275.05    8.92
   1  -9  -7  262.36    7.04
   1  -9  -7  234.17    7.09
  -1   9   7  257.99    7.08
  -1   9   7  259.03    7.25
  -1   9   7  250.20    7.89
  -1   9   6   25.36    1.46
   1  -9  -6   27.09    1.45
  -1   9   6   27.53    1.59
   1  -9  -6   24.30    1.58
   1  -9  -5    0.86    0.70
  -1   9   5    1.02    0.84
   1  -9  -5    0.85    0.94
   1  -9  -4   27.14    1.34
  -1   9   4   25.32    1.53
   1  -9  -4   25.10    1.58
   1  -9  -3  217.16    6.26
   1  -9  -3  223.73    5.99
   1  -9  -2  343.44    8.66
  -1   9   2  330.31    8.87
   1  -9  -2  328.60    9.17
   1  -9  -2  332.02    8.98
   1  -9  -1  177.77    4.91
   1  -9  -1  177.54    5.25
  -1   9   1  178.18    5.18
   1  -9  -1  183.39    5.41
  -1   9   1  181.24    5.39
   1  -9   0  488.21   12.63
   1  -9   0  496.68   12.74
   1  -9   0  485.92   12.73
  -1   9   0  478.11   12.53
   1  -9   1    7.41    0.94
   1  -9   1    7.87    1.11
  -1   9  -1    5.54    1.04
   1  -9   1    7.58    0.68
   1  -9   2  237.09    6.58
  -1   9  -2  229.08    6.57
   1  -9   3   42.12    1.85
  -1   9  -3   42.02    2.01
  -1   9  -3   38.90    1.47
   1  -9   4   56.01    2.24
   1  -9   5   30.91    1.55
   1  -9   6   26.42    1.47
  -1   9  -7  143.98    3.99
   1  -9   7  147.36    4.46
   1  -9   8    1.15    0.84
  -1   9  -8    1.71    0.59
   1  -9   9   74.85    2.63
   1  -9   9   73.14    2.80
  -1   9  -9   71.50    2.70
  -1   9 -10  288.17    8.04
  -1   9 -10  264.63    7.56
   1  -9  10  270.00    7.51
   1  -9  10  273.89    7.70
  -1   9 -11  273.90    7.81
  -1   9 -11  278.41    8.21
   1  -9  11  284.02    7.26
   1  -9  11  283.70    7.83
  -1   9 -12   15.06    1.89
   1  -9  12   15.62    0.96
   1  -9  12   16.84    1.55
  -1   9 -12   14.09    1.30
   1  -9  13  149.21    4.12
  -1   9 -13  144.88    5.04
   1  -9  13  144.72    4.87
  -1   9 -13  143.26    4.65
   1  -9  13  140.29    4.43
   1  -9  14  221.28    6.99
  -1   9 -14  225.43    6.67
   1  -9  14  224.73    6.41
   1  -9  15  605.44   15.69
  -1   9 -15  613.76   16.08
   1  -9  15  612.91   16.49
   1  -9  16  433.52   11.53
   1  -9  16  432.96   12.45
  -1   9 -16  432.40   11.97
  -1   9 -17   44.45    2.57
  -1   9 -17   45.28    2.43
   1  -9  17   43.93    1.83
   1  -9  17   42.75    2.78
  -1   9 -18  207.93    6.83
  -1   9 -18  222.79    6.77
   1  -9  18  218.52    7.36
   1  -9  18  228.87    6.16
  -1   9 -19    5.35    1.74
  -1   9 -19    9.06    1.97
   1  -9  19    3.19    2.05
  -1   9 -19    4.33    1.28
  -1   9 -20   30.78    2.72
  -1   9 -20   29.49    1.79
  -1   9 -20   35.40    2.30
   1  -9  20   33.96    3.11
  -1   9 -20   32.26    2.63
  -1   9 -21    7.84    1.21
  -1   9 -21    9.32    1.58
   1  -9  21    8.44    1.67
  -1   9 -21    8.58    2.03
   1  -9  21    9.58    2.41
  -1   9 -21    8.83    2.19
   1  -9  22   11.14    1.89
  -1   9 -22    9.37    2.11
   1  -9  22   11.83    2.73
  -1   9 -22    9.22    1.27
  -1   9 -22   10.63    1.70
  -1   9 -22   11.86    2.32
   1  -9  23    1.70    1.61
  -1   9 -23    3.26    2.03
   1  -9  23   -2.49    2.38
  -1   9 -23    1.56    1.04
  -1   9 -23    1.56    1.37
  -1   9 -23   -1.40    2.21
   1  -9  24    4.49    1.77
  -1   9 -24    4.08    2.16
   1  -9  24    7.08    2.71
  -1   9 -24    4.30    1.18
  -1   9 -24    5.41    1.62
  -1   9 -24    3.59    2.30
   1  -9  25   -1.00    1.70
   1  -9  25   -1.17    2.60
  -1   9 -25    0.17    2.07
  -1   9 -25    0.66    1.02
  -1   9 -25   -0.84    1.53
  -1   9 -25   -0.85    2.25
   1  -9  26    3.61    1.87
   1  -9  26    3.24    2.86
  -1   9 -26    1.23    2.33
  -1   9 -26    2.31    1.63
  -1   9 -26    3.34    1.14
  -1   9 -26    5.69    2.37
   1  -9  27    2.13    1.86
   1  -9  27    2.94    2.95
  -1   9 -27    3.61    2.50
  -1   9 -27    1.48    1.55
  -1   9 -27    6.64    2.51
   1  -9  28   -1.30    3.18
  -1   9 -28    5.94    2.60
   1  -9  28    6.22    2.18
  -1   9 -28    4.70    1.76
  -1   9 -29   17.30    3.09
   1  -9  29   21.92    2.78
  -1   9 -29   26.21    2.56
   1  -9  30    0.78    1.95
  -1   9 -30    0.97    2.73
  -1   9 -31   40.87    3.76
  -1   9 -32    0.20    2.82
  -1   9 -33   57.29    4.45
  -1   8  26    3.15    2.02
  -1   8  25    5.80    2.11
  -1   8  24   68.39    3.93
  -1   8  23   16.96    2.30
  -1   8  22   99.35    5.43
  -1   8  22  104.51    4.62
  -1   8  21  115.15    5.72
  -1   8  21  122.20    4.96
  -1   8  20    0.89    2.49
  -1   8  20    4.58    1.67
  -1   8  20    3.38    0.92
  -1   8  19   70.33    4.26
  -1   8  19   67.10    3.39
   1  -8 -19   70.22    3.50
  -1   8  19   63.79    2.46
  -1   8  18    1.84    0.93
   1  -8 -18   -0.31    1.76
   1  -8 -18   -4.01    3.02
  -1   8  18    2.22    1.51
   1  -8 -18    1.97    1.52
  -1   8  18    1.02    2.35
  -1   8  17    3.57    0.98
   1  -8 -17    5.17    2.88
   1  -8 -17    2.71    1.80
  -1   8  17    4.80    1.49
   1  -8 -17    4.02    1.61
  -1   8  17    5.98    2.44
   1  -8 -16   29.57    3.70
  -1   8  16   32.01    3.18
   1  -8 -16   28.16    2.25
   1  -8 -16   30.14    2.69
  -1   8  16   26.67    1.62
  -1   8  16   30.56    2.22
  -1   8  15   -2.02    2.27
   1  -8 -15    3.15    2.70
   1  -8 -15    1.40    1.34
   1  -8 -15   -0.28    1.72
  -1   8  15    0.74    1.22
   1  -8 -14    0.92    1.69
  -1   8  14    2.08    1.25
  -1   8  14    4.78    2.22
   1  -8 -14    1.40    2.50
  -1   8  13    4.83    1.26
   1  -8 -13    6.91    2.53
  -1   8  13    8.63    2.25
  -1   8  12   37.28    2.17
   1  -8 -12   40.44    3.59
  -1   8  12   40.33    3.00
  -1   8  11  187.46    5.75
   1  -8 -11  182.06    7.34
  -1   8  11  179.75    6.49
   1  -8 -10    3.48    1.05
  -1   8  10    1.88    0.99
   1  -8 -10    2.09    1.93
  -1   8  10    1.50    1.63
   1  -8  -9  264.57    7.46
  -1   8   9  279.37    7.57
   1  -8  -9  258.35    7.53
  -1   8   9  261.20    8.30
   1  -8  -8   76.56    2.77
   1  -8  -8   75.34    2.87
  -1   8   8   77.72    3.60
  -1   8   8   73.08    2.78
  -1   8   7   43.94    1.95
   1  -8  -7   47.35    1.99
  -1   8   7   46.29    2.73
   1  -8  -7   43.93    2.09
  -1   8   7   45.30    2.08
   1  -8  -6    0.45    0.74
  -1   8   6    1.89    0.82
   1  -8  -6    2.08    0.95
  -1   8   6    1.43    0.82
   1  -8  -5    6.19    0.85
  -1   8   5    7.62    0.91
  -1   8   5    5.55    0.93
   1  -8  -5    7.37    1.10
   1  -8  -4    1.93    0.73
  -1   8   4    3.15    0.85
   1  -8  -4    2.01    0.97
   1  -8  -3   23.68    1.63
  -1   8   3   23.10    1.53
   1  -8  -3   22.86    1.20
   1  -8  -3   22.48    1.46
   1  -8  -2   15.07    0.96
   1  -8  -2   16.03    1.26
  -1   8   2   15.54    1.15
  -1   8   2   17.61    1.30
   1  -8  -2   16.97    1.39
   1  -8  -1    7.55    0.74
   1  -8  -1    6.39    0.98
   1  -8  -1    7.05    1.01
  -1   8   1    7.87    1.00
   1  -8   0   50.38    2.05
   1  -8   0   49.26    2.08
  -1   8   0   51.46    2.03
   1  -8   1    9.45    0.95
  -1   8  -1    8.80    1.09
   1  -8   1    9.99    0.72
   1  -8   1   11.97    1.09
  -1   8  -2  160.98    4.86
   1  -8   2  170.90    4.87
  -1   8  -3   97.21    2.89
  -1   8  -3   97.54    3.14
  -1   8  -3  101.27    3.36
   1  -8   3  103.28    3.21
   1  -8   4 1056.62   26.12
   1  -8   5  181.75    5.21
  -1   8  -6 1137.56   27.70
   1  -8   6 1141.77   28.13
  -1   8  -7  610.17   14.88
   1  -8   7  589.50   15.34
   1  -8   8   36.84    1.70
   1  -8   8   38.63    1.80
   1  -8   9  440.65   11.29
  -1   8  -9  411.22   11.12
  -1   8  -9  435.99   11.48
   1  -8   9  420.43   11.10
   1  -8   9  427.99   10.68
  -1   8 -10    6.70    1.03
  -1   8 -10    6.67    1.57
   1  -8  10    4.46    1.09
   1  -8  10    5.10    0.67
   1  -8  11   10.73    0.85
  -1   8 -11   15.40    1.80
  -1   8 -11   12.08    1.20
   1  -8  11   10.72    1.31
  -1   8 -12  426.15   11.45
   1  -8  12  431.32   11.70
   1  -8  12  436.65   11.25
  -1   8 -13   -0.47    1.13
  -1   8 -13    1.26    0.86
   1  -8  13    0.63    0.73
   1  -8  13    0.10    1.26
   1  -8  14  607.28   15.39
  -1   8 -14  592.41   15.77
   1  -8  14  597.22   16.17
  -1   8 -14  604.15   15.71
   1  -8  15  317.07    9.55
  -1   8 -15  309.47    8.96
  -1   8 -15  322.53    9.13
   1  -8  15  318.13    8.62
   1  -8  16    1.52    0.81
  -1   8 -16    1.43    1.35
  -1   8 -16   -1.50    1.49
   1  -8  16   -1.50    1.67
  -1   8 -17   20.39    2.09
  -1   8 -17   25.37    2.17
   1  -8  17   21.35    2.46
   1  -8  17   17.19    2.29
   1  -8  18   13.09    2.32
  -1   8 -18   12.89    1.93
  -1   8 -18   11.27    1.96
   1  -8  18   14.55    2.34
   1  -8  19  120.35    5.26
  -1   8 -19  127.66    4.06
  -1   8 -19  126.84    4.68
   1  -8  19  125.77    5.61
  -1   8 -19  120.20    4.93
  -1   8 -19  121.60    4.96
   1  -8  20   29.15    3.06
  -1   8 -20   27.32    1.67
  -1   8 -20   28.38    2.15
   1  -8  20   20.63    2.75
  -1   8 -20   27.79    2.54
  -1   8 -20   23.55    2.49
   1  -8  20   25.83    2.32
   1  -8  21   11.45    1.84
  -1   8 -21    9.34    2.11
   1  -8  21    9.46    2.59
  -1   8 -21   11.80    1.24
  -1   8 -21   11.02    1.65
  -1   8 -21    9.13    2.20
   1  -8  22   16.77    2.10
  -1   8 -22   16.18    2.38
   1  -8  22   21.83    2.98
  -1   8 -22   17.56    1.46
  -1   8 -22   20.73    1.98
  -1   8 -22   16.16    2.51
   1  -8  23   24.19    2.32
   1  -8  23   20.41    3.07
  -1   8 -23   25.15    2.72
  -1   8 -23   22.78    2.18
  -1   8 -23   23.68    1.61
  -1   8 -23   20.69    2.69
  -1   8 -24   18.41    2.73
   1  -8  24   15.24    2.04
   1  -8  24   17.41    3.08
  -1   8 -24   15.46    1.40
  -1   8 -24   13.00    1.92
  -1   8 -24   17.30    2.61
  -1   8 -25   20.91    2.91
   1  -8  25   16.11    2.18
   1  -8  25   21.54    3.25
  -1   8 -25   17.47    2.18
  -1   8 -25   20.44    2.82
  -1   8 -26    5.36    2.53
   1  -8  26    2.55    1.70
   1  -8  26    3.29    2.85
  -1   8 -26    3.38    1.74
  -1   8 -26   -0.74    2.40
  -1   8 -27   19.26    2.90
   1  -8  27   12.13    2.23
   1  -8  27   18.55    3.43
  -1   8 -27   16.57    2.14
  -1   8 -27   16.28    2.88
   1  -8  28    1.76    3.10
   1  -8  28    3.09    1.96
  -1   8 -28    5.70    1.85
  -1   8 -28    8.79    2.63
   1  -8  29   -0.45    3.15
   1  -8  29    0.75    1.98
  -1   8 -29    0.63    1.80
  -1   8 -29    1.87    2.50
   1  -8  30   14.98    2.56
  -1   8 -30   10.86    2.79
   1  -8  30   14.22    3.63
  -1   8 -31   18.50    3.15
  -1   8 -32   38.35    3.82
  -1   8 -33    5.44    3.04
  -1   7  27    0.51    2.02
  -1   7  26   15.44    2.50
  -1   7  25   60.36    3.74
  -1   7  24    9.20    2.17
   1  -7 -23   74.93    3.96
  -1   7  23   71.83    3.88
  -1   7  22   35.77    2.79
   1  -7 -22   33.46    2.72
  -1   7  22   24.16    3.34
  -1   7  21   14.67    2.07
   1  -7 -21   10.88    2.01
  -1   7  20    8.45    1.85
   1  -7 -20    5.44    1.72
  -1   7  20    6.04    2.58
  -1   7  19    4.88    1.63
   1  -7 -19    7.85    1.74
  -1   7  19    6.67    0.98
  -1   7  19    3.35    2.44
   1  -7 -18   22.09    3.45
  -1   7  18   16.64    1.96
   1  -7 -18   13.76    1.85
  -1   7  18   13.09    1.17
  -1   7  18   14.34    2.72
   1  -7 -17    4.48    2.77
  -1   7  17    4.43    1.51
   1  -7 -17    6.52    1.60
  -1   7  17    4.91    0.96
  -1   7  17    6.49    2.43
   1  -7 -16   15.90    3.16
  -1   7  16   14.47    1.74
   1  -7 -16   14.96    1.78
  -1   7  16   11.46    1.16
  -1   7  16   17.60    2.69
   1  -7 -15    9.49    2.75
   1  -7 -15    3.94    1.43
  -1   7  15    3.86    1.34
  -1   7  15    3.75    0.95
  -1   7  15    4.16    2.19
   1  -7 -14    5.32    2.39
  -1   7  14    3.43    1.26
   1  -7 -14    2.65    1.26
  -1   7  14    3.86    2.12
   1  -7 -13   34.78    3.38
  -1   7  13   33.75    2.13
   1  -7 -13   32.63    2.12
  -1   7  13   37.34    2.87
   1  -7 -12   22.28    2.85
  -1   7  12   18.67    1.64
   1  -7 -12   22.39    1.73
  -1   7  12   20.00    2.41
   1  -7 -11    1.53    2.09
   1  -7 -11    0.08    1.09
  -1   7  11    0.08    0.93
  -1   7  11   -0.12    1.80
  -1   7  10   56.76    2.44
   1  -7 -10   57.01    2.42
   1  -7 -10   54.03    2.50
  -1   7  10   54.88    3.14
  -1   7   9   64.45    2.58
   1  -7  -9   65.14    2.57
  -1   7   9   65.07    3.28
  -1   7   8    5.99    0.95
   1  -7  -8    5.16    0.94
  -1   7   8    6.16    1.65
   1  -7  -7   13.79    1.14
   1  -7  -7   13.06    1.27
  -1   7   7   13.39    1.13
  -1   7   7   13.26    1.20
  -1   7   7   16.62    1.85
   1  -7  -6   40.55    1.83
  -1   7   6   45.53    2.57
   1  -7  -6   43.96    2.01
  -1   7   6   45.85    1.98
  -1   7   6   47.59    1.93
   1  -7  -5  218.67    5.89
   1  -7  -5  201.12    6.26
   1  -7  -5  208.74    6.00
  -1   7   5  218.25    6.00
  -1   7   5  220.63    5.95
   1  -7  -4   29.46    1.75
   1  -7  -4   27.89    1.53
  -1   7   4   29.09    1.46
  -1   7   4   30.36    1.42
   1  -7  -4   27.87    1.38
   1  -7  -3  234.44    6.64
   1  -7  -3  236.98    6.46
  -1   7   3  233.78    6.39
   1  -7  -3  239.69    6.27
   1  -7  -2 1010.49   24.66
   1  -7  -2 1013.65   24.89
  -1   7   2  993.57   24.81
   1  -7  -2 1017.93   25.04
   1  -7  -1   77.13    2.41
   1  -7  -1   80.50    2.67
   1  -7  -1   78.54    2.73
  -1   7   1   77.23    2.60
   1  -7   0  565.39   15.01
   1  -7   0  618.15   15.12
  -1   7   0  607.45   15.02
   1  -7   1    7.00    0.82
   1  -7   1    7.87    0.93
  -1   7  -1    7.93    0.98
   1  -7   1    7.69    0.69
   1  -7   2   88.65    2.81
  -1   7  -2   87.24    2.91
  -1   7  -2   84.04    2.47
   1  -7   3    7.36    0.78
   1  -7   4   79.82    2.63
  -1   7  -5  276.83    7.14
   1  -7   5  286.53    7.48
  -1   7  -6   49.62    1.62
   1  -7   6   50.51    1.93
   1  -7   7   20.22    1.23
   1  -7   7   21.53    1.23
   1  -7   8    0.39    0.63
   1  -7   8    0.95    0.86
  -1   7  -8    0.82    1.28
  -1   7  -8    0.55    0.69
   1  -7   8    0.08    0.47
   1  -7   9   38.29    1.39
  -1   7  -9   36.95    2.08
   1  -7   9   35.07    1.76
  -1   7  -9   33.65    1.65
  -1   7 -10   21.94    1.82
  -1   7 -10   20.48    1.39
   1  -7  10   23.11    1.61
  -1   7 -11   -0.25    0.85
   1  -7  11   -1.88    1.19
  -1   7 -11   -0.47    1.06
   1  -7  11    0.72    0.72
  -1   7 -12    4.09    1.19
  -1   7 -12    3.80    0.99
   1  -7  12    4.17    1.33
   1  -7  12    4.48    0.81
  -1   7 -13   51.32    2.34
   1  -7  13   55.44    2.12
  -1   7 -13   54.59    2.59
   1  -7  13   48.96    2.74
  -1   7 -14  198.29    6.21
   1  -7  14  218.35    6.71
   1  -7  14  208.88    6.82
  -1   7 -14  204.88    6.44
  -1   7 -14  212.97    6.50
   1  -7  14  205.50    5.89
  -1   7 -15  212.35    6.32
   1  -7  15  208.90    6.74
  -1   7 -15  194.74    6.44
   1  -7  15  198.27    6.93
  -1   7 -15  205.41    6.48
   1  -7  15  203.76    5.86
   1  -7  16  222.84    7.40
  -1   7 -16  234.15    7.19
  -1   7 -16  231.30    7.24
   1  -7  16  220.18    7.65
  -1   7 -17   66.73    2.59
   1  -7  17   70.72    3.73
  -1   7 -17   69.76    3.39
  -1   7 -17   71.00    3.46
   1  -7  17   68.81    3.88
  -1   7 -18   38.30    1.88
   1  -7  18   40.26    3.07
  -1   7 -18   39.72    2.74
  -1   7 -18   33.41    2.59
   1  -7  18   38.93    3.23
   1  -7  19   80.32    4.51
  -1   7 -19   83.66    2.98
   1  -7  19   75.57    4.17
  -1   7 -19   83.46    4.04
  -1   7 -19   78.01    3.90
   1  -7  19   84.89    3.79
  -1   7 -20   21.21    1.46
   1  -7  20   18.33    2.77
  -1   7 -20   19.28    2.37
  -1   7 -20   19.75    2.38
   1  -7  20   21.07    2.11
  -1   7 -21   13.29    1.30
   1  -7  21    9.77    2.56
  -1   7 -21   14.12    2.31
  -1   7 -21   13.37    2.31
   1  -7  21   12.87    1.87
  -1   7 -22    1.40    0.96
  -1   7 -22    2.91    1.98
   1  -7  22   -1.22    2.36
  -1   7 -22    4.13    2.08
   1  -7  22    1.46    1.51
  -1   7 -23   18.44    2.59
  -1   7 -23   18.86    1.43
   1  -7  23   20.02    2.99
  -1   7 -23   18.64    2.55
   1  -7  23   20.63    2.28
   1  -7  24   29.42    3.41
   1  -7  24   28.61    2.61
  -1   7 -24   32.69    3.11
  -1   7 -24   28.74    3.03
   1  -7  25    5.23    2.91
   1  -7  25    4.40    1.85
  -1   7 -25    0.74    2.32
  -1   7 -25    1.16    2.25
   1  -7  26   66.42    4.73
   1  -7  26   65.99    3.84
  -1   7 -26   69.69    4.33
  -1   7 -26   63.31    4.09
   1  -7  27   -1.73    3.02
   1  -7  27    0.17    1.82
  -1   7 -27    0.31    1.67
  -1   7 -27   -1.76    2.31
   1  -7  28   19.95    3.62
   1  -7  28   18.59    2.56
  -1   7 -28   23.51    2.52
  -1   7 -28   22.88    3.01
   1  -7  29    2.54    3.27
   1  -7  29    0.56    1.96
  -1   7 -29    2.56    1.88
  -1   7 -29    0.74    2.40
   1  -7  30    0.19    2.02
   1  -7  30   -0.24    3.30
  -1   7 -30   -0.57    2.48
  -1   7 -31   -0.77    2.56
  -1   7 -32   -1.96    2.97
  -1   6  27    0.17    2.05
  -1   6  26   -0.17    1.92
  -1   6  25    4.34    1.97
   1  -6 -24   40.20    2.33
   1  -6 -24   43.36    3.16
  -1   6  24   40.78    3.11
   1  -6 -23    8.16    1.99
  -1   6  23    9.17    2.03
  -1   6  23    7.57    2.77
   1  -6 -22   82.86    3.98
  -1   6  22   82.22    4.04
  -1   6  22   80.62    4.67
   1  -6 -21   54.78    3.16
  -1   6  21   54.87    3.21
  -1   6  21   58.46    3.98
   1  -6 -20    0.38    1.51
  -1   6  20    0.27    1.50
  -1   6  20   -0.67    2.39
  -1   6  19    5.99    1.65
  -1   6  19    7.29    2.50
   1  -6 -19    6.55    1.66
   1  -6 -19   10.67    3.21
   1  -6 -18    5.16    2.93
  -1   6  18    0.85    1.50
  -1   6  18    2.67    2.32
  -1   6  18    0.98    0.80
   1  -6 -18    1.16    1.54
   1  -6 -17    1.43    2.60
  -1   6  17    2.89    1.50
  -1   6  17    4.71    2.43
  -1   6  17    3.67    0.90
   1  -6 -17    3.54    1.51
   1  -6 -16    7.12    2.77
  -1   6  16    3.93    1.38
  -1   6  16    8.84    2.36
  -1   6  16    3.80    0.89
   1  -6 -16    3.37    1.43
   1  -6 -15    1.77    2.32
   1  -6 -15    0.90    1.23
  -1   6  15    1.03    1.18
  -1   6  15    1.14    1.95
  -1   6  15    1.19    0.82
  -1   6  14  250.30    8.34
  -1   6  14  250.44    6.94
   1  -6 -14  279.30    9.51
   1  -6 -14  258.38    7.72
  -1   6  14  264.02    7.75
   1  -6 -13  263.40    9.37
  -1   6  13  268.87    7.81
   1  -6 -13  262.54    7.76
  -1   6  13  256.22    8.41
   1  -6 -12  394.41   12.40
  -1   6  12  376.10   10.63
   1  -6 -12  399.67   10.71
  -1   6  12  386.33   11.36
  -1   6  11 1277.91   22.91
   1  -6 -11 1300.15   22.93
  -1   6  11 1308.16   23.91
   1  -6 -10   14.68    1.32
  -1   6  10   13.13    1.25
   1  -6 -10   15.28    1.36
  -1   6  10   15.23    1.93
   1  -6  -9  480.73   12.63
  -1   6   9  477.93   12.68
   1  -6  -9  487.49   12.69
  -1   6   9  493.16   13.35
   1  -6  -8  164.49    4.85
  -1   6   8  157.80    4.86
   1  -6  -8  161.84    4.90
  -1   6   8  167.13    5.54
   1  -6  -7   83.01    2.87
  -1   6   7   85.46    2.92
  -1   6   7   82.17    3.51
  -1   6   6   63.46    2.93
  -1   6   6   63.08    2.31
   1  -6  -6   58.24    2.59
  -1   6   6   61.83    2.29
   1  -6  -6   61.78    2.24
  -1   6   5    2.75    0.74
   1  -6  -5    2.33    0.69
  -1   6   5    2.21    0.71
   1  -6  -5    3.18    0.90
   1  -6  -5    1.84    0.96
   1  -6  -4   50.33    2.10
  -1   6   4   45.71    1.77
   1  -6  -4   48.21    1.75
   1  -6  -4   46.43    1.88
  -1   6   4   46.79    1.80
   1  -6  -3   70.42    2.54
   1  -6  -3   72.83    2.28
  -1   6   3   72.42    2.32
   1  -6  -3   69.01    2.42
  -1   6   3   70.03    2.31
   1  -6  -2   88.73    2.60
   1  -6  -2   88.43    2.88
   1  -6  -2   83.52    2.75
  -1   6   2   85.54    2.73
   1  -6  -1  199.01    5.43
  -1   6   1  212.34    5.61
   1  -6  -1  211.17    5.72
  -1   6   0  512.66   13.01
   1  -6   0  518.19   13.05
  -1   6  -1  261.85    6.85
   1  -6   1  258.86    6.77
   1  -6   1  259.97    6.81
   1  -6   1  247.31    6.47
  -1   6  -2  878.37   22.01
   1  -6   2  908.18   21.92
  -1   6  -2  883.12   21.66
   1  -6   3  226.91    6.06
   1  -6   4 1895.87   45.95
   1  -6   5  491.91   12.62
  -1   6  -5  505.09   12.35
   1  -6   6  363.17    9.41
   1  -6   6  364.88    9.11
   1  -6   7  883.54   21.74
  -1   6  -7  881.47   21.88
   1  -6   7  886.17   21.38
   1  -6   7  851.16   21.69
  -1   6  -8    3.74    1.13
  -1   6  -8    2.26    0.65
   1  -6   8    1.98    0.82
  -1   6  -9  171.87    5.19
  -1   6  -9  174.56    5.09
   1  -6   9  167.42    5.13
  -1   6  -9  176.08    4.97
   1  -6  10  138.17    3.98
  -1   6 -10  135.39    4.36
   1  -6  10  138.17    4.50
  -1   6 -10  138.94    4.22
   1  -6  11  227.39    6.20
   1  -6  11  236.04    6.82
   1  -6  11  228.88    6.89
  -1   6 -11  225.73    6.68
  -1   6 -11  228.72    6.54
   1  -6  12  810.48   20.28
   1  -6  12  833.96   20.97
   1  -6  12  813.28   21.14
  -1   6 -12  802.45   20.81
  -1   6 -12  820.11   20.66
   1  -6  13   19.13    2.00
  -1   6 -13   14.03    1.65
   1  -6  13   15.35    1.81
   1  -6  13   14.95    1.06
  -1   6 -13   17.21    1.64
   1  -6  14    1.86    1.54
   1  -6  14   -0.26    1.52
  -1   6 -14    1.68    1.30
  -1   6 -14   -0.09    1.29
   1  -6  14    1.27    0.70
   1  -6  15   44.12    2.79
  -1   6 -15   41.25    2.48
  -1   6 -15   38.08    2.49
   1  -6  15   36.15    2.74
  -1   6 -16  242.94    6.68
   1  -6  16  241.61    7.74
  -1   6 -16  237.88    7.43
  -1   6 -16  239.80    7.62
   1  -6  16  236.54    8.14
  -1   6 -17  780.99   19.76
   1  -6  17  789.87   21.00
  -1   6 -17  808.14   20.71
  -1   6 -17  779.85   20.90
   1  -6  17  784.04   21.57
   1  -6  18   49.38    3.59
  -1   6 -18   50.81    2.15
  -1   6 -18   50.38    3.15
   1  -6  18   48.16    3.33
  -1   6 -18   48.81    3.03
   1  -6  18   53.21    2.91
  -1   6 -19  299.10    9.09
  -1   6 -19  288.98    9.25
   1  -6  19  288.23    9.43
  -1   6 -19  288.49    7.96
   1  -6  19  297.94    9.02
  -1   6 -20   38.19    2.94
  -1   6 -20   49.85    3.26
   1  -6  20   38.78    3.26
  -1   6 -20   41.92    1.97
   1  -6  20   42.74    2.73
  -1   6 -21    1.96    1.97
  -1   6 -21    3.03    1.98
   1  -6  21    6.54    2.50
  -1   6 -21    6.59    1.06
   1  -6  21    5.97    1.61
   1  -6  22   53.95    3.92
  -1   6 -22   49.60    3.41
   1  -6  22   53.74    3.23
  -1   6 -22   63.48    3.77
   1  -6  23   62.08    4.22
  -1   6 -23   58.20    3.69
   1  -6  23   60.60    3.45
  -1   6 -23   63.95    3.92
   1  -6  24   20.00    3.31
  -1   6 -24   26.13    3.00
   1  -6  24   25.84    2.53
  -1   6 -24   31.64    3.18
   1  -6  25   69.03    4.73
  -1   6 -25   67.68    4.08
   1  -6  25   70.31    3.87
  -1   6 -25   78.41    4.53
   1  -6  26    2.32    3.02
  -1   6 -26    0.34    2.35
   1  -6  26    0.67    1.89
  -1   6 -26    2.59    2.47
   1  -6  27    2.60    1.97
  -1   6 -27    2.26    2.27
   1  -6  27    3.51    3.21
   1  -6  28    1.07    1.87
  -1   6 -28    1.44    2.38
   1  -6  28   -0.46    3.08
   1  -6  29   -0.18    1.94
   1  -6  29   -2.35    3.31
  -1   6 -29   -2.03    2.43
   1  -6  30    7.50    3.56
  -1   6 -30    7.00    2.68
  -1   6 -31   -3.06    2.64
  -1   6 -32   55.47    4.26
  -1   5  28    2.98    2.15
  -1   5  27   26.74    2.82
  -1   5  26   40.60    3.25
  -1   5  25  171.55    6.57
  -1   5  24    1.09    1.81
   1  -5 -24    1.88    1.22
   1  -5 -24    1.71    1.83
  -1   5  24   -3.78    2.54
  -1   5  23   38.61    2.89
   1  -5 -23   37.43    2.17
  -1   5  23   38.23    3.54
   1  -5 -23   36.94    2.78
  -1   5  22    4.18    1.76
  -1   5  22    1.89    2.40
   1  -5 -22    3.06    1.74
  -1   5  21   12.31    2.01
   1  -5 -21   13.30    1.93
  -1   5  21    9.37    2.60
  -1   5  20  114.07    4.64
   1  -5 -20  118.51    6.29
   1  -5 -20  113.95    4.57
  -1   5  20  100.06    5.04
  -1   5  19   26.95    2.32
   1  -5 -19   28.67    3.72
   1  -5 -19   26.69    2.29
  -1   5  19   27.62    2.97
  -1   5  18  328.42    9.89
   1  -5 -18  345.07   11.65
   1  -5 -18  327.58    9.78
  -1   5  18  337.52   10.49
  -1   5  17  146.01    5.81
  -1   5  17  152.44    5.29
   1  -5 -17  167.76    6.97
   1  -5 -17  144.70    5.16
  -1   5  17  138.70    4.15
  -1   5  16    1.98    0.73
  -1   5  16    5.77    2.15
   1  -5 -16    6.57    2.65
   1  -5 -16    2.95    1.33
  -1   5  16    3.14    1.34
  -1   5  15    7.66    0.89
  -1   5  15   10.04    2.19
   1  -5 -15   12.39    2.69
   1  -5 -15    7.68    1.45
  -1   5  15    8.07    1.43
  -1   5  14    6.41    0.84
  -1   5  14    6.61    1.32
   1  -5 -14    6.51    1.30
  -1   5  14    3.01    1.91
   1  -5 -14    7.23    2.25
   1  -5 -13   34.00    3.18
  -1   5  13   36.99    2.15
   1  -5 -13   38.66    2.15
  -1   5  13   37.24    2.84
   1  -5 -12   12.84    2.35
  -1   5  12   14.25    2.17
   1  -5 -12   13.47    1.44
  -1   5  12   15.66    1.53
   1  -5 -11  103.53    3.61
  -1   5  11   92.10    4.13
   1  -5 -11  103.64    3.60
  -1   5  11   99.01    3.60
   1  -5 -10    8.85    1.14
  -1   5  10    5.99    1.67
   1  -5 -10    6.65    1.11
  -1   5  10    6.51    1.10
   1  -5  -9   20.87    1.41
  -1   5   9   19.62    2.00
   1  -5  -9   18.39    1.35
  -1   5   9   19.40    1.39
   1  -5  -8   46.64    2.05
  -1   5   8   47.78    2.64
   1  -5  -8   50.88    2.12
  -1   5   8   52.50    2.15
   1  -5  -7  612.75   15.36
  -1   5   7  587.56   15.93
   1  -5  -7  606.17   15.37
  -1   5   7  612.67   15.42
   1  -5  -6    1.40    0.69
  -1   5   6    0.16    1.29
   1  -5  -6    1.35    0.72
  -1   5   6    1.27    0.73
  -1   5   5  130.83    3.85
  -1   5   5  130.12    4.34
   1  -5  -5  131.88    4.12
  -1   5   5  132.63    3.83
   1  -5  -5  134.23    3.85
   1  -5  -4  399.17   10.83
  -1   5   4  420.58   10.60
   1  -5  -4  421.39   10.59
   1  -5  -4  405.94   10.66
  -1   5   4  432.87   10.58
   1  -5  -3  437.35   11.17
  -1   5   3  446.20   10.96
   1  -5  -3  434.29   10.92
   1  -5  -3  429.74   11.02
  -1   5   3  423.71   10.90
  -1   5   2 2605.44   62.97
   1  -5  -2 2617.75   63.11
  -1   5   1  185.67    5.04
   1  -5  -1  185.50    5.09
  -1   5   0   28.32    1.35
   1  -5   0   26.64    1.27
   1  -5   1  137.32    3.86
  -1   5  -1  132.83    3.92
   1  -5   1  139.62    3.84
  -1   5  -2  179.66    4.74
   1  -5   2  183.53    4.83
  -1   5  -2  186.95    5.02
  -1   5  -2  170.69    4.79
   1  -5   3   83.01    2.51
  -1   5  -4   95.08    2.69
   1  -5   4   99.68    2.86
   1  -5   5  282.98    7.34
   1  -5   6    0.62    0.52
  -1   5  -6    0.47    1.03
   1  -5   6    0.58    0.42
  -1   5  -7   13.05    1.20
  -1   5  -8  271.89    7.40
   1  -5   8  267.38    7.48
  -1   5  -8  276.88    7.26
   1  -5   9   96.09    2.91
   1  -5   9  101.83    3.44
   1  -5   9   97.10    3.47
  -1   5  -9   96.67    3.34
  -1   5  -9   98.82    3.16
   1  -5  10  180.82    4.94
  -1   5 -10  188.60    5.31
   1  -5  10  180.01    5.52
   1  -5  10  175.66    5.62
  -1   5 -10  174.18    5.43
   1  -5  11    6.30    0.78
  -1   5 -11    3.92    1.30
   1  -5  11    5.73    1.61
  -1   5 -11    6.18    1.31
   1  -5  11    4.01    1.48
  -1   5 -12    3.74    1.28
   1  -5  12    3.28    1.53
  -1   5 -12    2.35    1.33
   1  -5  12    3.10    1.48
   1  -5  12    4.29    0.73
  -1   5 -13    6.63    1.49
   1  -5  13    3.58    1.61
   1  -5  13    7.20    1.59
  -1   5 -13    4.66    1.40
  -1   5 -14    0.90    1.26
  -1   5 -14   -0.69    0.75
   1  -5  14   -0.83    1.57
  -1   5 -14    0.52    1.28
   1  -5  14    0.27    1.48
  -1   5 -15  322.94    9.34
  -1   5 -15  307.82    9.00
  -1   5 -15  308.02    8.29
   1  -5  15  313.36    9.34
   1  -5  15  310.46    9.79
  -1   5 -16   19.18    2.15
  -1   5 -16   16.92    1.25
  -1   5 -16   15.58    1.92
   1  -5  16   16.72    2.36
   1  -5  16   16.13    2.23
  -1   5 -17  183.83    5.32
  -1   5 -17  176.32    6.18
  -1   5 -17  185.11    6.51
   1  -5  17  191.06    6.66
   1  -5  17  184.24    7.09
   1  -5  17  185.87    6.25
  -1   5 -18   93.30    4.38
   1  -5  18   89.90    4.51
  -1   5 -18   92.62    4.18
  -1   5 -18   96.81    3.23
   1  -5  18  102.11    4.12
  -1   5 -19   -0.30    1.84
   1  -5  19   -1.37    2.24
  -1   5 -19    0.63    1.83
  -1   5 -19    2.42    0.96
   1  -5  19    2.13    1.43
  -1   5 -20   21.27    2.45
  -1   5 -20   23.12    2.57
   1  -5  20   17.08    2.66
   1  -5  20   23.03    2.14
  -1   5 -21    9.16    2.14
  -1   5 -21    7.35    2.18
   1  -5  21    7.85    2.61
   1  -5  21    3.98    1.53
  -1   5 -22    2.03    1.99
  -1   5 -22    5.39    2.26
   1  -5  22    1.62    2.52
   1  -5  22    2.00    1.42
  -1   5 -23    4.69    2.27
  -1   5 -23    5.66    2.37
   1  -5  23    6.43    2.86
   1  -5  23    5.94    1.71
  -1   5 -24   93.05    4.72
  -1   5 -24  105.29    5.24
   1  -5  24  105.35    5.50
   1  -5  24   98.75    4.56
  -1   5 -25    1.46    2.24
  -1   5 -25   -2.18    2.55
   1  -5  25    0.80    1.72
   1  -5  25    0.62    2.89
   1  -5  26  108.68    5.99
   1  -5  26  114.48    5.12
  -1   5 -26  119.01    5.41
   1  -5  27   16.47    3.48
   1  -5  27   17.48    2.44
  -1   5 -27   13.79    2.71
   1  -5  28   60.21    4.86
   1  -5  28   68.46    3.98
  -1   5 -28   71.41    4.32
   1  -5  29   43.61    4.50
   1  -5  29   40.94    3.23
  -1   5 -29   36.67    3.52
  -1   5 -30    5.41    2.60
   1  -5  30    7.86    3.59
  -1   4  28    9.14    2.30
  -1   4  27   24.41    2.81
  -1   4  26   28.95    2.87
  -1   4  25    0.16    1.79
   1  -4 -25    1.81    1.22
   1  -4 -25   -0.43    1.86
  -1   4  24    5.56    1.87
   1  -4 -24    5.10    1.29
   1  -4 -24    5.73    1.85
  -1   4  24    6.19    2.56
  -1   4  23    0.30    1.62
   1  -4 -23    3.50    1.20
   1  -4 -23    3.51    1.82
  -1   4  23   -0.86    2.37
  -1   4  22   23.23    2.32
   1  -4 -22   25.02    2.36
  -1   4  22   28.47    3.11
   1  -4 -22   26.47    1.80
  -1   4  21   20.40    2.86
   1  -4 -21   17.66    2.08
  -1   4  21   16.12    2.12
   1  -4 -21   16.53    3.50
  -1   4  20    0.32    2.25
   1  -4 -20    0.84    1.59
  -1   4  20    1.58    1.59
   1  -4 -20    3.60    2.93
   1  -4 -19    4.94    1.62
  -1   4  19    4.54    1.65
  -1   4  18   -1.77    2.25
   1  -4 -18    2.30    1.57
  -1   4  18    2.88    1.54
   1  -4 -18    5.85    2.76
  -1   4  17    4.80    2.26
   1  -4 -17    1.04    1.33
  -1   4  17    0.57    1.38
   1  -4 -16   68.89    4.31
  -1   4  16   61.46    3.01
  -1   4  16   65.93    3.61
  -1   4  16   56.41    2.04
   1  -4 -16   64.60    2.96
   1  -4 -15   34.81    3.41
   1  -4 -15   35.06    2.15
  -1   4  15   33.33    2.18
  -1   4  15   34.39    2.80
  -1   4  15   34.70    1.45
  -1   4  14  504.59   14.20
  -1   4  14  505.93   12.72
   1  -4 -14  499.22   13.56
   1  -4 -14  529.29   15.25
  -1   4  14  503.19   13.68
  -1   4  13  543.71   14.65
  -1   4  13  516.87   13.20
   1  -4 -13  538.41   15.57
   1  -4 -13  524.48   13.98
  -1   4  13  537.42   14.10
   1  -4 -12  483.80   14.32
  -1   4  12  474.75   13.46
  -1   4  12  501.12   13.02
   1  -4 -12  479.99   12.88
  -1   4  11 1678.30   42.04
   1  -4 -11 1682.95   41.40
  -1   4  11 1686.25   41.50
   1  -4 -10   73.93    2.93
  -1   4  10   82.78    3.57
   1  -4 -10   84.87    2.98
  -1   4  10   80.81    3.00
   1  -4  -9  350.97    9.52
  -1   4   9  361.40   10.06
   1  -4  -9  359.35    9.48
  -1   4   9  351.25    9.55
   1  -4  -8  506.13   13.23
  -1   4   8  517.78   13.72
   1  -4  -8  505.41   13.14
  -1   4   8  529.42   13.27
   1  -4  -7   50.91    2.02
  -1   4   7   53.74    2.57
   1  -4  -7   51.24    2.00
  -1   4   7   53.92    2.07
   1  -4  -6  141.50    4.10
  -1   4   6  145.78    4.62
   1  -4  -6  140.84    4.07
  -1   4   6  140.90    4.14
   1  -4  -5   55.82    2.01
   1  -4  -5   59.12    1.98
  -1   4   5   57.61    1.97
  -1   4   5   59.06    2.45
  -1   4   5   59.97    2.04
  -1   4   4  410.04   10.60
  -1   4   4  396.67   10.17
   1  -4  -4  399.35   10.36
  -1   4   4  402.71   10.09
  -1   4   3 1241.34   30.03
   1  -4  -3 1226.89   30.19
  -1   4   2   77.16    2.33
   1  -4  -2   77.36    2.47
   1  -4  -1  352.82    9.04
  -1   4   1  359.56    9.04
   1  -4   0    1.28    0.56
  -1   4   0    0.96    0.64
   1  -4   1  401.80   10.12
   1  -4   1  397.65   10.25
  -1   4  -1  410.90   10.25
  -1   4  -1  408.18   10.03
   1  -4   2  661.95   16.24
   1  -4   3   12.57    0.71
  -1   4  -3   12.32    0.67
   1  -4   4   91.11    2.64
   1  -4   5    1.16    0.46
  -1   4  -6   97.16    2.99
  -1   4  -6   94.99    3.02
   1  -4   7   13.24    1.18
  -1   4  -7   13.30    1.14
  -1   4  -7   13.10    0.89
   1  -4   8    0.43    0.40
  -1   4  -8    0.17    0.86
   1  -4   8    0.47    1.01
   1  -4   9  321.37    8.13
   1  -4   9  321.49    8.63
  -1   4  -9  304.29    8.67
  -1   4 -10   40.27    1.99
  -1   4 -10   32.67    2.08
   1  -4  10   37.42    2.29
   1  -4  10   39.80    2.19
   1  -4  10   35.37    1.43
   1  -4  11   22.46    2.14
  -1   4 -11   23.05    1.93
   1  -4  11   25.07    1.96
  -1   4 -11   27.42    1.83
  -1   4 -12   26.84    1.89
  -1   4 -12   24.76    1.34
   1  -4  12   23.35    2.28
  -1   4 -12   28.87    2.13
   1  -4  12   25.54    2.12
  -1   4 -13    5.50    0.82
  -1   4 -13    8.48    1.57
   1  -4  13    2.53    1.63
  -1   4 -13    5.32    1.38
  -1   4 -14  336.85    8.81
  -1   4 -14  329.37    9.44
   1  -4  14  339.43   10.39
  -1   4 -14  337.31    9.92
  -1   4 -15  520.86   13.96
   1  -4  15  497.68   14.42
  -1   4 -15  485.93   12.64
  -1   4 -15  490.78   13.41
  -1   4 -16  219.15    6.18
  -1   4 -16  227.07    7.47
   1  -4  16  224.52    7.99
   1  -4  16  229.44    7.04
  -1   4 -16  219.43    7.02
  -1   4 -17 1205.12   31.43
  -1   4 -17 1203.69   29.94
  -1   4 -17 1222.61   30.94
   1  -4  17 1247.10   31.02
  -1   4 -18  115.67    5.06
  -1   4 -18  110.65    4.57
   1  -4  18  112.86    4.50
  -1   4 -19  174.74    6.18
  -1   4 -19  175.99    6.61
   1  -4  19  165.44    6.55
   1  -4  19  174.71    6.04
  -1   4 -20   -0.53    1.80
  -1   4 -20   -0.67    1.85
   1  -4  20   -0.33    2.20
   1  -4  20    3.39    1.42
  -1   4 -21    0.69    1.85
  -1   4 -21    0.18    2.03
   1  -4  21    0.17    2.31
   1  -4  21    0.27    1.37
  -1   4 -22  107.17    4.84
  -1   4 -22  118.91    5.38
   1  -4  22  104.42    5.31
   1  -4  22  112.18    4.71
  -1   4 -23  119.89    5.30
  -1   4 -23  140.45    6.01
   1  -4  23  130.15    6.02
   1  -4  23  122.43    5.12
  -1   4 -24   37.85    3.25
  -1   4 -24   50.46    3.91
   1  -4  24   41.54    3.95
   1  -4  24   42.93    3.05
  -1   4 -25  147.77    6.12
  -1   4 -25  152.32    6.66
   1  -4  25  149.62    5.93
   1  -4  25  157.86    6.95
   1  -4  26    5.05    3.19
   1  -4  26    4.44    1.84
  -1   4 -26    2.88    2.31
   1  -4  27    3.87    3.18
   1  -4  27    8.48    2.07
  -1   4 -27    9.58    2.61
   1  -4  28    4.00    3.39
   1  -4  28    5.78    2.07
  -1   4 -28    4.63    2.59
   1  -4  29   18.40    3.86
  -1   4 -29   23.10    3.15
   1  -4  29   18.09    2.66
  -1   3  28   22.96    2.85
  -1   3  27   88.17    4.55
  -1   3  26   10.73    2.23
  -1   3  25   40.88    3.02
   1  -3 -25   31.91    2.02
   1  -3 -25   34.98    2.81
  -1   3  24    0.17    2.41
   1  -3 -24    0.16    1.03
  -1   3  24    2.16    1.81
   1  -3 -24    0.14    1.67
   1  -3 -23    4.98    1.17
  -1   3  23    6.99    1.81
   1  -3 -23   11.43    1.96
  -1   3  23    8.95    2.51
  -1   3  22   93.91    4.33
   1  -3 -22  101.80    4.26
  -1   3  22   86.17    4.66
   1  -3 -22   94.23    3.54
  -1   3  21   19.87    2.70
   1  -3 -21   19.15    3.33
   1  -3 -21   17.58    2.07
  -1   3  21   17.75    2.12
   1  -3 -21    6.32    1.13
  -1   3  20  588.39   16.06
  -1   3  20  565.50   16.35
   1  -3 -20  579.34   15.81
   1  -3 -20  586.52   17.57
  -1   3  19  138.08    5.78
  -1   3  19  143.31    5.41
   1  -3 -19  146.13    5.24
   1  -3 -19  154.58    6.82
  -1   3  18  317.10    9.95
  -1   3  18  312.70    9.52
   1  -3 -18  320.08    9.37
   1  -3 -18  327.31   10.98
  -1   3  17  135.92    5.40
  -1   3  17  132.30    4.93
   1  -3 -17  131.09    4.78
   1  -3 -17  140.17    6.25
  -1   3  16    0.52    1.84
  -1   3  16    1.93    1.22
   1  -3 -16    3.36    1.28
   1  -3 -16    0.79    2.27
   1  -3 -15   50.09    3.69
  -1   3  15   49.20    3.06
  -1   3  15   46.36    1.66
   1  -3 -15   44.78    2.41
  -1   3  15   46.77    2.52
   1  -3 -14   12.78    2.41
  -1   3  14    9.73    1.39
   1  -3 -14   12.51    1.47
  -1   3  14   13.68    2.15
  -1   3  14   12.51    0.85
  -1   3  13  243.10    6.33
   1  -3 -13  236.82    7.72
  -1   3  13  252.48    7.29
   1  -3 -13  237.01    7.08
   1  -3 -13  249.93    8.50
  -1   3  13  240.27    7.66
  -1   3  12  182.88    6.18
   1  -3 -12  176.94    6.17
  -1   3  12  190.54    5.76
   1  -3 -12  180.71    5.59
   1  -3 -12  187.13    6.88
  -1   3  12  185.49    4.92
  -1   3  11    9.70    0.75
  -1   3  11    9.09    1.79
  -1   3  11    7.68    1.17
   1  -3 -11   11.25    2.16
   1  -3 -11    7.00    1.13
   1  -3 -11    6.32    1.66
   1  -3 -10   15.51    1.31
   1  -3 -10   16.59    1.37
  -1   3  10   16.00    1.37
   1  -3 -10   14.87    1.83
  -1   3  10   19.89    2.04
   1  -3  -9   38.48    1.79
   1  -3  -9   32.49    1.77
  -1   3   9   36.90    1.84
   1  -3  -9   37.76    2.37
  -1   3   9   40.13    2.41
   1  -3  -8   10.13    1.00
   1  -3  -8    9.28    1.05
  -1   3   8    9.53    1.10
  -1   3   8   12.77    1.58
   1  -3  -7   15.89    1.11
   1  -3  -7   15.63    1.02
  -1   3   7   17.05    1.53
  -1   3   7   14.58    1.10
   1  -3  -6   37.46    1.51
  -1   3   6   37.96    1.94
  -1   3   6   41.59    1.63
   1  -3  -5  410.49   10.41
  -1   3   5  415.33   10.91
  -1   3   5  419.33   10.54
   1  -3  -4  397.39   10.01
  -1   3   4  408.18   10.49
  -1   3   4  403.28   10.14
  -1   3   3  229.79    6.14
   1  -3  -3  217.49    5.90
  -1   3   3  224.73    5.82
  -1   3   2   73.43    2.15
   1  -3  -2   70.43    2.24
   1  -3  -1    1.66    0.49
  -1   3   1    1.66    0.56
   1  -3   0   34.98    1.28
  -1   3   0   33.84    1.25
   1  -3   0   31.32    1.17
   1  -3   1  440.74   11.07
  -1   3  -1  447.55   10.92
  -1   3  -1  452.69   10.96
   1  -3   1  430.99   10.90
   1  -3   2    0.48    0.30
  -1   3  -2    0.46    0.34
   1  -3   3   87.76    2.45
   1  -3   4   25.26    0.99
  -1   3  -5  495.93   12.85
   1  -3   5  524.30   12.73
  -1   3  -6  456.15   11.83
   1  -3   6  468.15   11.69
   1  -3   7   24.47    0.96
   1  -3   7   26.32    1.44
  -1   3  -7   24.14    1.48
  -1   3  -8  678.45   18.13
   1  -3   8  721.28   17.52
  -1   3  -8  731.59   17.90
  -1   3  -9  412.24   10.51
  -1   3  -9  400.56   11.10
  -1   3  -9  426.60   10.83
  -1   3 -10  258.36    6.91
  -1   3 -10  260.39    7.70
  -1   3 -10  267.33    7.33
  -1   3 -11  226.82    6.08
  -1   3 -11  222.74    6.99
  -1   3 -11  225.82    6.56
  -1   3 -12   13.84    1.03
   1  -3  12   12.95    2.05
  -1   3 -12   12.76    1.80
  -1   3 -12   11.66    1.56
  -1   3 -13    1.90    0.74
   1  -3  13    2.71    1.66
  -1   3 -13    2.64    1.45
  -1   3 -13    3.41    1.33
  -1   3 -14    1.29    0.76
  -1   3 -14    0.45    1.29
   1  -3  14    2.34    1.86
  -1   3 -14   -0.50    1.49
  -1   3 -15  122.48    3.71
   1  -3  15  118.20    5.26
  -1   3 -15  119.92    4.89
  -1   3 -15  116.09    4.40
   1  -3  15  124.33    4.46
  -1   3 -16   18.77    2.30
  -1   3 -16   21.05    2.08
   1  -3  16   17.86    1.76
  -1   3 -17  166.11    6.31
  -1   3 -17  163.30    5.79
   1  -3  17  169.93    5.75
  -1   3 -18   14.67    2.42
  -1   3 -18    9.15    1.95
   1  -3  18   12.22    1.67
  -1   3 -19   24.25    2.75
  -1   3 -19   20.84    2.37
   1  -3  19   27.59    2.16
  -1   3 -20    2.14    2.11
  -1   3 -20    1.85    1.80
   1  -3  20    0.64    1.30
  -1   3 -21    4.63    2.32
  -1   3 -21    9.13    2.06
   1  -3  21    5.52    1.56
  -1   3 -22   51.78    3.77
  -1   3 -22   44.21    3.20
   1  -3  22   48.00    3.01
  -1   3 -23    5.43    2.59
  -1   3 -23   -1.07    2.24
   1  -3  23    0.15    1.58
  -1   3 -24  101.93    4.80
  -1   3 -24   96.82    5.22
   1  -3  24   90.75    4.38
   1  -3  24   95.12    5.41
   1  -3  25    7.31    3.17
   1  -3  25    6.14    1.90
  -1   3 -25    6.57    2.47
   1  -3  26   62.48    4.78
   1  -3  26   60.16    3.68
  -1   3 -26   72.13    4.19
   1  -3  27    7.19    3.31
   1  -3  27    5.74    2.05
  -1   3 -27    6.77    2.51
   1  -3  28   99.47    4.75
   1  -3  28   85.20    5.73
   1  -3  29   38.37    3.24
   1  -3  29   34.57    4.60
  -1   2  28   19.63    2.76
  -1   2  27   12.58    2.41
   1  -2 -26   42.58    2.25
  -1   2  26   42.37    3.26
   1  -2 -26   42.15    3.05
   1  -2 -25    3.53    1.82
  -1   2  25    1.92    1.70
   1  -2 -25    1.46    1.08
   1  -2 -24   -0.95    1.71
   1  -2 -24    0.57    1.00
  -1   2  24    0.46    1.62
  -1   2  23   -2.33    2.37
   1  -2 -23   -1.31    1.61
   1  -2 -23   -0.49    1.06
  -1   2  23    3.42    1.78
  -1   2  22   -0.57    1.57
   1  -2 -22    2.61    1.01
   1  -2 -22    0.13    1.56
   1  -2 -22    1.40    2.81
  -1   2  22    4.03    2.43
   1  -2 -21   -0.89    0.81
  -1   2  21    2.47    1.70
   1  -2 -21    1.58    1.62
   1  -2 -21    1.81    2.73
  -1   2  21    3.74    2.39
  -1   2  20    3.01    1.56
   1  -2 -20    0.93    1.56
   1  -2 -20    3.51    2.65
  -1   2  20   -1.50    2.21
  -1   2  19    7.62    1.72
  -1   2  19    4.35    2.30
   1  -2 -19    9.08    1.73
   1  -2 -19   12.54    2.87
   1  -2 -18    1.37    1.45
   1  -2 -18    3.89    2.47
  -1   2  18    2.24    2.04
  -1   2  18    3.81    1.50
   1  -2 -18   -0.91    2.09
   1  -2 -17   -0.20    1.25
   1  -2 -17    3.14    2.20
  -1   2  17    0.67    1.85
  -1   2  17    0.68    1.25
   1  -2 -17    4.48    2.00
   1  -2 -16    0.66    1.17
   1  -2 -16   -0.94    2.09
  -1   2  16    0.38    1.74
  -1   2  16    1.49    1.19
   1  -2 -16    0.41    1.68
   1  -2 -15   13.91    1.51
   1  -2 -15   13.30    2.03
  -1   2  15   18.17    2.24
  -1   2  15   13.21    1.53
   1  -2 -15   15.24    2.50
   1  -2 -14  214.07    7.15
   1  -2 -14  214.04    7.77
  -1   2  14  222.07    7.07
  -1   2  14  213.09    6.64
  -1   2  13  463.31   12.40
   1  -2 -13  467.68   13.58
   1  -2 -13  465.42   12.89
  -1   2  13  448.90   11.36
  -1   2  13  478.26   12.86
  -1   2  12   33.91    1.98
   1  -2 -12   34.04    2.87
   1  -2 -12   32.94    2.38
  -1   2  12   37.28    1.29
  -1   2  12   32.54    2.40
   1  -2 -11  395.46   12.18
  -1   2  11  432.31   11.69
   1  -2 -11  428.29   11.71
  -1   2  11  418.64   10.41
  -1   2  11  418.86   11.26
  -1   2  10    2.72    0.94
   1  -2 -10    1.06    0.97
   1  -2 -10    0.90    1.74
  -1   2  10    0.27    1.49
   1  -2 -10    0.19    1.41
  -1   2  10    1.92    0.51
  -1   2   9    3.91    1.57
   1  -2  -9    3.97    0.98
  -1   2   9    4.07    0.94
   1  -2  -9    5.32    1.48
  -1   2   8   34.07    1.66
  -1   2   8   35.67    2.12
  -1   2   7    5.20    0.80
  -1   2   7    3.99    1.23
  -1   2   6  385.53   10.00
  -1   2   6  392.24   10.33
  -1   2   5   44.07    1.66
  -1   2   5   44.40    2.02
   1  -2  -5   45.80    1.54
  -1   2   4   49.87    1.71
   1  -2  -4   54.38    2.06
  -1   2   4   51.11    2.03
   1  -2  -4   48.69    1.56
  -1   2   3  236.13    6.02
   1  -2  -3  232.41    5.83
  -1   2   2    3.03    0.44
   1  -2  -2    3.79    0.50
   1  -2  -1 1548.90   37.66
   1  -2  -1 1569.63   37.59
   1  -2   0  862.48    3.41
   1  -2   0  866.28    3.35
   1  -2   0  892.06    4.06
   1  -2   1  848.46    4.08
  -1   2  -1  851.04    3.28
   1  -2   1  839.98    2.88
   1  -2   2 1798.36   43.02
   1  -2   2 1783.62   43.09
   1  -2   3   52.48    1.48
   1  -2   3   47.74    1.69
   1  -2   4  126.15    3.40
  -1   2  -4  127.66    3.63
   1  -2   5   14.65    0.61
  -1   2  -5   16.39    1.16
   1  -2   6   37.02    1.16
  -1   2  -6   32.54    1.71
  -1   2  -6   36.94    1.49
  -1   2  -7   55.98    2.44
  -1   2  -7   61.61    1.96
  -1   2  -7   60.26    2.13
  -1   2  -8   74.01    2.97
  -1   2  -8   73.46    2.32
  -1   2  -8   74.78    2.58
  -1   2  -9   27.80    1.97
  -1   2  -9   30.44    1.32
  -1   2  -9   26.89    1.64
  -1   2 -10   37.85    2.05
  -1   2 -10   38.47    2.44
  -1   2 -10   36.07    1.55
  -1   2 -11   11.82    1.54
  -1   2 -11    8.66    0.73
  -1   2 -11    9.76    0.96
  -1   2 -11   10.56    1.79
  -1   2 -12    9.27    0.75
  -1   2 -12    8.92    0.92
  -1   2 -12    9.51    1.44
  -1   2 -12   10.35    1.77
  -1   2 -13   12.75    0.87
  -1   2 -13   15.40    1.07
  -1   2 -13   14.72    1.96
  -1   2 -13   15.12    1.56
  -1   2 -14  301.53    8.74
  -1   2 -14  301.51    9.35
   1  -2  14  290.12    9.69
  -1   2 -14  304.23    7.89
   1  -2  14  308.46    8.76
  -1   2 -15  593.78   16.09
   1  -2  15  575.53   15.35
  -1   2 -15  554.29   15.28
  -1   2 -16    7.31    1.97
   1  -2  16    8.69    1.41
  -1   2 -16    4.88    1.61
  -1   2 -17  415.21   12.48
   1  -2  17  423.64   11.78
  -1   2 -17  406.77   11.78
  -1   2 -18   46.48    3.37
   1  -2  18   45.95    2.63
  -1   2 -18   41.86    2.87
  -1   2 -19    1.60    1.98
   1  -2  19    1.47    1.32
  -1   2 -19    2.03    1.81
  -1   2 -20  120.72    5.47
   1  -2  20  110.99    4.54
  -1   2 -20  109.85    4.74
  -1   2 -21    0.58    2.21
   1  -2  21   -0.13    1.37
  -1   2 -21    1.27    1.94
  -1   2 -22  226.59    8.23
   1  -2  22  207.19    7.15
  -1   2 -22  201.60    7.30
  -1   2 -23  129.52    6.08
  -1   2 -23  122.53    5.35
   1  -2  23  121.86    5.08
  -1   2 -24   20.05    2.75
   1  -2  24   16.90    2.27
  -1   2 -25   51.75    3.62
   1  -2  25   48.67    3.22
   1  -2  26   13.45    2.23
   1  -2  26   21.13    3.65
   1  -2  27   51.88    3.51
   1  -2  27   50.35    4.71
   1  -2  28   27.81    2.95
   1  -2  28   29.53    4.27
   1  -2  29   37.88    3.26
   1  -2  29   42.05    4.79
  -1   1  30   -0.59    3.83
  -1   1  29   19.49    2.72
  -1   1  28    1.05    2.16
  -1   1  27   17.71    2.52
   1  -1 -26    4.81    1.19
  -1   1  26    3.14    1.86
   1  -1 -26    2.61    1.87
   1  -1 -25    0.24    1.00
  -1   1  25   -1.60    1.77
   1  -1 -25    2.81    1.81
   1  -1 -24   13.93    1.46
  -1   1  24   12.03    2.04
   1  -1 -24   15.85    2.08
  -1   1  23   53.45    3.30
   1  -1 -23   59.78    2.62
   1  -1 -23   51.31    4.25
   1  -1 -23   57.26    3.26
  -1   1  22  263.72    6.31
   1  -1 -22  268.51    6.03
   1  -1 -22  283.43    7.99
  -1   1  22  272.72    6.82
   1  -1 -21    2.35    2.20
   1  -1 -21    1.81    1.53
   1  -1 -21   -0.16    0.58
  -1   1  21    3.82    1.73
  -1   1  21    4.15    2.25
   1  -1 -20  338.67   11.04
  -1   1  20  358.71   10.68
   1  -1 -20  352.86   10.42
   1  -1 -20  378.36   11.97
  -1   1  20  368.60   11.05
   1  -1 -19  150.10    6.04
  -1   1  19  145.29    5.51
   1  -1 -19  151.60    5.40
   1  -1 -19  166.36    6.79
  -1   1  19  160.17    6.01
  -1   1  18   93.99    4.02
   1  -1 -18   93.39    4.54
   1  -1 -18  102.74    5.13
  -1   1  18  100.72    4.50
  -1   1  17   29.22    2.17
   1  -1 -17   30.18    2.68
   1  -1 -17   32.30    3.15
  -1   1  17   31.47    2.69
  -1   1  16   -0.11    1.13
   1  -1 -16    0.54    1.67
   1  -1 -16    0.89    2.06
  -1   1  16   -0.88    1.76
  -1   1  15  189.06    6.21
   1  -1 -15  193.45    6.66
   1  -1 -15  204.19    7.37
  -1   1  15  202.01    6.64
  -1   1  14   78.01    3.20
   1  -1 -14   72.84    3.59
   1  -1 -14   72.25    3.97
  -1   1  14   79.32    3.60
  -1   1  13   15.98    1.47
   1  -1 -13   14.77    1.83
   1  -1 -13   16.11    2.21
  -1   1  13   17.01    2.01
  -1   1  12    0.72    0.93
   1  -1 -12    4.03    1.55
   1  -1 -12    0.56    1.70
  -1   1  12    2.56    1.56
  -1   1  11   16.13    1.42
  -1   1  11   16.44    1.92
   1  -1 -11   16.43    2.19
   1  -1 -11   18.45    1.92
  -1   1  10   84.16    2.30
  -1   1  10   86.70    3.10
  -1   1  10   87.95    3.51
   1  -1 -10   81.37    3.84
   1  -1 -10   78.68    3.44
  -1   1   9  237.35    5.89
  -1   1   9  238.58    6.65
  -1   1   9  226.94    6.93
   1  -1  -9  236.47    7.40
  -1   1   8  101.59    2.63
  -1   1   8   96.81    3.59
  -1   1   8  102.12    3.27
  -1   1   7  283.78    7.95
  -1   1   7  290.01    7.66
  -1   1   6    9.92    0.86
  -1   1   6    9.12    1.23
  -1   1   5  896.58   22.22
  -1   1   5  915.35   22.46
  -1   1   4   21.19    0.98
   1  -1  -4   19.52    0.97
   1  -1  -4   21.04    1.27
  -1   1   4   23.69    1.35
   1  -1  -3   49.46    1.56
  -1   1   3   47.41    1.53
   1  -1  -3   48.80    1.80
  -1   1   2  145.25    3.75
   1  -1  -2  140.19    3.89
   1  -1  -1  425.05   10.46
   1  -1   0  326.53    8.08
   1  -1   1   35.33    1.18
   1  -1   2   52.69    1.69
   1  -1   3  143.05    4.02
  -1   1  -3  145.31    3.80
   1  -1   4    9.53    1.02
  -1   1  -4    9.08    0.67
  -1   1  -5  654.22   16.96
   1  -1   5  660.18   17.03
  -1   1  -5  690.16   16.54
  -1   1  -6 1504.77   36.91
  -1   1  -6 1551.72   36.83
  -1   1  -6 1511.28   36.57
  -1   1  -6 1533.16   37.41
  -1   1  -7   10.96    1.02
  -1   1  -7   10.79    0.79
  -1   1  -7    9.23    0.52
   1  -1   7   10.96    0.97
  -1   1  -7    8.80    1.30
  -1   1  -8  364.29    9.59
  -1   1  -8  367.00    9.31
  -1   1  -8  364.19    9.08
   1  -1   8  375.13    9.57
  -1   1  -8  356.79   10.11
  -1   1  -9  296.83    8.11
  -1   1  -9  301.34    7.76
  -1   1  -9  294.82    7.52
   1  -1   9  301.77    8.09
  -1   1  -9  299.57    8.73
  -1   1 -10   77.36    2.98
  -1   1 -10   77.62    2.56
   1  -1  10   86.44    3.03
  -1   1 -10   75.88    2.32
  -1   1 -10   82.57    3.59
  -1   1 -11  512.22   13.55
  -1   1 -11  508.77   12.83
   1  -1  11  545.63   13.55
  -1   1 -11  502.69   14.18
  -1   1 -12   11.62    1.52
   1  -1  12    9.79    1.24
  -1   1 -12    8.98    0.73
   1  -1  12    9.81    1.44
  -1   1 -12   10.36    1.89
  -1   1 -13    1.27    0.57
  -1   1 -13    2.41    1.65
   1  -1  13    0.77    0.97
  -1   1 -13    0.52    1.24
  -1   1 -14    6.40    0.70
  -1   1 -14    6.05    1.82
   1  -1  14    5.88    1.15
  -1   1 -14    5.16    1.45
  -1   1 -15    4.02    0.71
  -1   1 -15    2.14    1.80
   1  -1  15    5.49    1.27
  -1   1 -15    2.32    1.41
  -1   1 -16    0.72    0.66
  -1   1 -16    2.58    1.93
   1  -1  16    1.14    1.18
  -1   1 -16   -0.43    1.55
  -1   1 -17   88.97    2.86
  -1   1 -17   88.48    4.55
   1  -1  17   90.59    3.77
  -1   1 -17   84.56    3.90
  -1   1 -18   40.91    1.71
   1  -1  18   40.51    2.51
  -1   1 -18   37.82    2.73
  -1   1 -18   39.59    3.29
   1  -1  19    3.89    1.46
  -1   1 -19    1.82    1.84
  -1   1 -19   -1.87    2.17
   1  -1  20   27.20    2.22
  -1   1 -20   25.03    2.54
  -1   1 -20   26.69    3.06
   1  -1  21   24.27    2.26
  -1   1 -21   29.75    2.79
  -1   1 -21   33.05    3.34
  -1   1 -22   37.63    3.10
  -1   1 -22   38.78    2.89
   1  -1  22   36.20    2.71
  -1   1 -22   39.12    3.74
  -1   1 -23    6.63    2.03
   1  -1  23    6.92    1.84
  -1   1 -23    7.11    2.88
  -1   1 -24   24.43    2.58
   1  -1  24   22.80    2.35
   1  -1  25    1.25    1.75
   1  -1  26   75.05    4.03
   1  -1  27   -0.67    1.94
   1  -1  28   66.27    5.25
   1  -1  28   60.93    3.87
   1  -1  29    6.84    3.87
   1  -1  29    4.28    2.24
  -1   0  30    4.09    4.04
  -1   0  29  114.93    5.49
  -1   0  29  136.16    7.32
  -1   0  28   52.59    3.61
  -1   0  27   21.17    2.58
   1   0 -27   17.63    1.56
   1   0 -26   61.55    2.70
  -1   0  26   58.06    3.59
   1   0 -26   64.51    3.57
   1   0 -25    0.14    1.56
   1   0 -25    3.89    1.11
  -1   0  25    2.40    1.70
   1   0 -24   -1.82    2.75
   1   0 -24    0.95    1.65
   1   0 -24    2.77    2.38
   1   0 -24    0.57    1.01
  -1   0  24    2.62    1.71
   1   0 -23   -1.32    2.58
   1   0 -23   -1.04    1.65
   1   0 -23    1.79    2.39
   1   0 -23    3.30    1.04
  -1   0  23   -0.15    1.58
   1   0 -22    1.07    2.46
   1   0 -22   -0.38    1.55
  -1   0  22   -0.57    1.56
   1   0 -22   -1.21    2.17
   1   0 -22   -1.28    0.83
   1   0 -21    4.74    2.57
  -1   0  21    4.08    1.61
   1   0 -21   -0.50    2.16
  -1   0  20    8.84    1.77
   1   0 -20    8.20    2.57
  -1   0  20    8.81    2.33
   1   0 -20    6.04    2.19
  -1   0  19   78.85    3.71
   1   0 -19   95.23    4.84
  -1   0  19   85.72    4.20
   1   0 -19   73.97    4.12
   1   0 -18   95.52    3.43
  -1   0  18   87.53    3.86
   1   0 -18   90.42    4.77
  -1   0  18  101.49    4.40
   1   0 -18   88.53    4.29
   1   0 -17   15.99    1.41
  -1   0  17   16.19    1.77
   1   0 -17   15.92    2.52
  -1   0  17   15.34    2.19
   1   0 -17   20.77    2.38
  -1   0  16  178.61    5.95
   1   0 -16  185.12    6.93
  -1   0  16  190.32    6.38
   1   0 -16  171.51    6.26
  -1   0  15   90.61    3.65
   1   0 -15   92.99    4.52
  -1   0  15   96.47    4.04
   1   0 -15   91.79    4.02
  -1   0  14    2.20    1.06
   1   0 -14    0.91    1.80
  -1   0  14    1.63    1.53
   1   0 -14   -0.80    1.43
  -1   0  13   48.52    2.38
   1   0 -13   43.90    3.05
  -1   0  13   47.14    2.71
   1   0 -13   51.80    2.77
  -1   0  12    6.54    1.16
  -1   0  12    5.42    1.65
   1   0 -12    6.50    1.62
   1   0 -12    6.30    1.77
   1   0 -11   89.96    3.66
   1   0 -11   88.79    4.07
  -1   0  11   91.25    3.35
  -1   0  11   92.67    3.71
[truncated: 2,905,830 more chars]
